# Supplementary material for: High human blood meal index of mosquitoes in Arba Minch town, southwest Ethiopia: an implication for urban mosquito-borne disease transmission
Source: Parasitol Res. 2024 Jan 18;123(1):102. doi: 10.1007/s00436-024-08121-4 (PMC10794327; doi:10.1007/s00436-024-08121-4)
Supplement: Supplementary file 1 — Supplementary file1 (XLSX 525 KB) [file 436_2024_8121_MOESM1_ESM.xlsx]

## Sheet: Lab Dropdown Options
Field Morphological ID		Lab Morphological ID
An. funestus s.l.		Column1
An. gambiae s.l.		An. funestus s.s.
An. albimanus		An. funestus like
An. ardensis		An. aruni
An. argenteolobatus		An. brucei
An. brunnies		An. confuses
An. calderoni		An. fuscivenosus
An. christyi		An. leesoni
An. cinereus		An. longipalpis type C
An. coustani		An. longipalpis type A
An. demeilloni		An. parensis
An. flavicosta		An. rivulorum
An. fuscicolor		An. rivulorum like
An. gibbinsi		An. veneedeni
An. hancocki		An. gambiae s.s.
An. keniensis		An. amharicus
An. maculipalpis		An. arabiensis
An. marshallii		An. bwambae
An. mascarensis		An. coluzzii
An. moucheti		An. melas
An. multicinctus		An. merus
An. natalensis		An. quadriannulatus
An. neivai		An. pretoriensis
An. neomaculipalpus		An. rufipes
An. nili		An. maculipalpis
An. nuneztovari		An. squamosus
An. obscurus		An. coustani
An. paludis		An. other
An. pauliani		Failed Test
An. pharoensis
An. pretoriensis
An. pseudopunctipennis
An. ranci
An. rhodesiensis
An. rufipes
An. seydeli
An. smithii
An. squamosus
An. stephensi
An. tchekedii
An. tenebrosus
An. theileri
An. welcomei
An. ziemanni
An. other
Sporozoite Detection Method / Blood Meal
ELISA
PCR
Sporozoite Test Result
Pf
Pv
None
Other
Sample Preservation
Silica Gel
RNAlater
Ethanol
Blood Meal
Human
Cow (Bovine)
Goat
Horse/Donkey
Chicken
Sheep
Dog
Other
Failed Test

## Sheet: Data Input form
Sample Code	Date of mosquito collection	Destrict	Sentinel Site	Household number	Collection method code	Mosquitoe Number	Date Sample Sent to Laboratory (DD-MM-YYYY)	Lab Morphological ID	Abdominal stage	Lab Molecular ID	Sporozoite detection method	Sporozoite FINAL test result	Blood Meal analysis method	Blood Meal analysis result
AM04-ICDC-Aed01	April	A/Minch	Dilfana	AM04	ICDC	1	21/4/2022	Aedes Spp.	UF
AM08-ICDC-GM02	April	A/Minch	Dilfana	AM08	ICDC	2	21/4/2022	An. gambiae s.l.	UF	B02	Sandwich ELISA techniques	Negative in Pf &Pv
AM08-ICDC-GM03	April	A/Minch	Dilfana	AM08	ICDC	3	21/4/2022	An. gambiae s.l.	UF	B03	Sandwich ELISA techniques	Negative in Pf &Pv
AM13-ICDC-Aed04	April	A/Minch	Kulfo	AM13	ICDC	4	22/4/2022	Aedes Spp.	UF
AM12-ICDC-GM05	April	A/Minch	Kulfo	AM12	ICDC	5	22/4/2022	An. gambiae s.l.	UF	B05	Sandwich ELISA techniques	Negative in Pf &Pv
AM17-ICDC-GM06	April	A/Minch	Kulfo	AM17	ICDC	6	22/4/2022	An. gambiae s.l.	UF	B06	Sandwich ELISA techniques	Negative in Pf &Pv
AM48-ICDC-GM07	April	A/Minch	Doysa	AM48	ICDC	7	30/4/2022	An. gambiae s.l.	UF	B07	Sandwich ELISA techniques	Negative in Pf &Pv
AM51-PK-Aed08	April	A/Minch	Dilfana	AM51	PK	8	2022-04-05	Aedes Spp.	UF
AM52-PK-GM09	April	A/Minch	Dilfana	AM52	PK	9	2022-04-05	An. gambiae s.l.	FF	B09	Sandwich ELISA techniques	Negative in Pf &Pv	Direct ELISA techniques	Positive in humans
AM52-PK-GM10	April	A/Minch	Dilfana	AM52	PK	10	2022-04-05	An. gambiae s.l.	FF	B10	Sandwich ELISA techniques	Negative in Pf &Pv	Direct ELISA techniques	Positive in humans
AM57-PK-CX11	May	A/Minch	Doysa	AM57	PK	11	2022-09-05	Culex spp.	FF	B11			Direct ELISA techniques	Positive in humans
AM57-PK-CX12	May	A/Minch	Doysa	AM57	PK	12	2022-09-05	Culex spp.	FF	B12			Direct ELISA techniques	Positive in humans
AM57-PK-CX13	May	A/Minch	Doysa	AM57	PK	13	2022-09-05	Culex spp.	FF	B13			Direct ELISA techniques	Positive in humans
AM57-PK-CX14	May	A/Minch	Doysa	AM57	PK	14	2022-09-05	Culex spp.	FF	B14			Direct ELISA techniques	Positive in humans
AM57-PK-CX15	May	A/Minch	Doysa	AM57	PK	15	2022-09-05	Culex spp.	FF	B15			Direct ELISA techniques	Positive in humans
AM57-PK-CX16	May	A/Minch	Doysa	AM57	PK	16	2022-09-05	Culex spp.	FF	B16			Direct ELISA techniques	Positive in humans
AM57-PK-CX17	May	A/Minch	Doysa	AM57	PK	17	2022-09-05	Culex spp.	FF	B17			Direct ELISA techniques	Positive in humans
AM57-PK-CX18	May	A/Minch	Doysa	AM57	PK	18	2022-09-05	Culex spp.	FF	B18			Direct ELISA techniques	Positive in humans
AM57-PK-CX19	May	A/Minch	Doysa	AM57	PK	19	2022-09-05	Culex spp.	FF	B19			Direct ELISA techniques	Positive in humans
AM57-PK-CX20	May	A/Minch	Doysa	AM57	PK	20	2022-09-05	Culex spp.	FF	B20			Direct ELISA techniques	Positive in humans
AM58-PK-CX12	May	A/Minch	Doysa	AM58	PK	21	2022-09-05	Culex spp.	FF	B21			Direct ELISA techniques	Positive in humans
AM58-PK-CX22	May	A/Minch	Doysa	AM58	PK	22	2022-09-05	Culex spp.	FF	B22			Direct ELISA techniques	Positive in humans
AM58-PK-CX23	May	A/Minch	Doysa	AM58	PK	23	2022-09-05	Culex spp.	FF	B23			Direct ELISA techniques	Positive in humans
AM58-PK-CX24	May	A/Minch	Doysa	AM58	PK	24	2022-09-05	Culex spp.	FF	B24			Direct ELISA techniques	Positive in humans
AM58-PK-CX25	May	A/Minch	Doysa	AM58	PK	25	2022-09-05	Culex spp.	FF	B25			Direct ELISA techniques	Positive in humans
AM58-PK-CX26	May	A/Minch	Doysa	AM58	PK	26	2022-09-05	Culex spp.	FF	B26			Direct ELISA techniques	Positive in humans
AM58-PK-CX27	May	A/Minch	Doysa	AM58	PK	27	2022-09-05	Culex spp.	FF	B27			Direct ELISA techniques	Positive in humans
AM58-PK-CX28	May	A/Minch	Doysa	AM58	PK	28	2022-09-05	Culex spp.	FF	B28			Direct ELISA techniques	Positive in humans
AM58-PK-CX29	May	A/Minch	Doysa	AM58	PK	29	2022-09-05	Culex spp.	FF	B29			Direct ELISA techniques	Positive in humans
AM58-PK-CX30	May	A/Minch	Doysa	AM58	PK	30	2022-09-05	Culex spp.	FF	B30			Direct ELISA techniques	Positive in humans
AM59-PK- Aed31	May	A/Minch	Chamo	AM59	PK	31	2022-10-05	Aedes Spp.	UF
AM59-PK-CX32	May	A/Minch	Chamo	AM59	PK	32	2022-10-05	Culex spp.	FF	B32			Direct ELISA tecniques	Positive in humans
AM59-PK-CX33	May	A/Minch	Chamo	AM59	PK	33	2022-10-05	Culex spp.	FF	B33			Direct ELISA tecniques	Positive in humans
AM59-PK-CX34	May	A/Minch	Chamo	AM59	PK	34	2022-10-05	Culex spp.	FF	B34			Direct ELISA tecniques	Positive in humans
AM59-PK-CX35	May	A/Minch	Chamo	AM59	PK	35	2022-10-05	Culex spp.	FF	B35			Direct ELISA tecniques	Positive in humans
AM59-PK-CX36	May	A/Minch	Chamo	AM59	PK	36	2022-10-05	Culex spp.	FF	B36			Direct ELISA tecniques	Positive in humans
AM59-PK-CX37	May	A/Minch	Chamo	AM59	PK	37	2022-10-05	Culex spp.	FF	B37			Direct ELISA tecniques	Positive in humans
AM59-PK-CX38	May	A/Minch	Chamo	AM59	PK	38	2022-10-05	Culex spp.	FF	B38			Direct ELISA tecniques	Positive in humans
AM59-PK-CX39	May	A/Minch	Chamo	AM59	PK	39	2022-10-05	Culex spp.	FF	B39			Direct ELISA tecniques	Positive in humans
AM59-PK-CX40	May	A/Minch	Chamo	AM59	PK	40	2022-10-05	Culex spp.	FF	B40			Direct ELISA tecniques	Positive in humans
AM59-PK-CX41	May	A/Minch	Chamo	AM59	PK	41	2022-10-05	Culex spp.	FF	B41			Direct ELISA tecniques	Positive in humans
AM51-PK-Aed42	May	A/Minch	Dilfana	AM51	PK	42	20/5/2022	Aedes spp.	UF
AM51-PK-CX-43	May	A/Minch	Dilfana	AM51	PK	43	20/5/2022	Culex spp.	FF	B43			Direct ELISA techniques	Positive in humans
AM51-PK-CX-44	May	A/Minch	Dilfana	AM51	PK	44	20/5/2022	Culex spp.	FF	B44			Direct ELISA techniques	Positive in humans
AM51-PK-CX-45	May	A/Minch	Dilfana	AM51	PK	45	20/5/2022	Culex spp.	FF	B45			Direct ELISA techniques	Positive in humans
AM51-PK-CX-46	May	A/Minch	Dilfana	AM51	PK	46	20/5/2022	Culex spp.	FF	B46			Direct ELISA techniques	Positive in humans
AM51-PK-CX-47	May	A/Minch	Dilfana	AM51	PK	47	20/5/2022	Culex spp.	FF	B47			Direct ELISA techniques	Positive in humans
AM51-PK-CX-48	May	A/Minch	Dilfana	AM51	PK	48	20/5/2022	Culex spp.	FF	B48			Direct ELISA techniques	Positive in bovine
AM51-PK-CX-49	May	A/Minch	Dilfana	AM51	PK	49	20/5/2022	Culex spp.	FF	B49			Direct ELISA techniques	Positive in humans
AM51-PK-CX-50	May	A/Minch	Dilfana	AM51	PK	50	20/5/2022	Culex spp.	FF	B50			Direct ELISA techniques	Positive in humans
AM51-PK-CX-51	May	A/Minch	Dilfana	AM51	PK	51	20/5/2022	Culex spp.	FF	B51			Direct ELISA techniques	Positive in humans
AM51-PK-CX-52	May	A/Minch	Dilfana	AM51	PK	52	20/5/2022	Culex spp.	FF	B52			Direct ELISA techniques	Positive in humans
AM10-ICDC-GM53	May	A/Minch	Dilfana	AM10	Pk	53	20/5/2022	An. gambiae s.l.	UF	B55	Sandwich ELISA techniques	Negative in Pf &Pv
AM12-ICDC-Aed54	May	A/Minch	Kulfo	AM12	ICDC	54	24/5/2022	Aedes Spp.	UF
AM18-ICDC-Aed155	May	A/Minch	Kulfo	AM18	ICDC	55	24/5/2022	Aedes Spp.	UF
AM53-PK-CX56	May	A/Minch	Kulfo	AM53	PK	56	25/5/2022	Culex spp.	FF	B56			Direct ELISA techniques	Positive in humans
AM53-PK-CX57	May	A/Minch	Kulfo	AM53	PK	57	25/5/2022	Culex spp.	FF	B57			Direct ELISA techniques	Positive in humans
AM53-PK-CX58	May	A/Minch	Kulfo	AM53	PK	58	25/5/2022	Culex spp.	FF	B58			Direct ELISA techniques	Positive in humans
AM53-PK-CX59	May	A/Minch	Kulfo	AM53	PK	59	25/5/2022	Culex spp.	FF	B59			Direct ELISA techniques	Positive in humans
AM53-PK-CX60	May	A/Minch	Kulfo	AM53	PK	60	25/5/2022	Culex spp.	FF	B60			Direct ELISA techniques	Positive in humans
AM53-PK-CX61	May	A/Minch	Kulfo	AM53	PK	61	25/5/2022	Culex spp.	FF	B61			Direct ELISA techniques	Positive in humans
AM53-PK-CX62	May	A/Minch	Kulfo	AM53	PK	62	25/5/2022	Culex spp.	FF	B62			Direct ELISA techniques	Positive in humans
AM53-PK-CX63	May	A/Minch	Kulfo	AM53	PK	63	25/5/2022	Culex spp.	FF	B63			Direct ELISA techniques	Positive in humans
AM53-PK-CX64	May	A/Minch	Kulfo	AM53	PK	64	25/5/2022	Culex spp.	FF	B64			Direct ELISA techniques	Positive in humans
AM53-PK-CX65	May	A/Minch	Kulfo	AM53	PK	65	25/5/2022	Culex spp.	FF	B65			Direct ELISA techniques	Positive in humans
AM54-PK-CX66	May	A/Minch	Kulfo	AM54	PK	66	25/5/2022	Culex spp.	FF	B66			Direct ELISA techniques	Positive in humans
AM54-PK-CX67	May	A/Minch	Kulfo	AM54	PK	67	25/5/2022	Culex spp.	FF	B67			Direct ELISA techniques	Positive in humans
AM54-PK-CX68	May	A/Minch	Kulfo	AM54	PK	68	25/5/2022	Culex spp.	FF	B68			Direct ELISA techniques	Positive in humans
AM54-PK-CX69	May	A/Minch	Kulfo	AM54	PK	69	25/5/2022	Culex spp.	FF	B69			Direct ELISA techniques	Positive in humans
AM54-PK-CX70	May	A/Minch	Kulfo	AM54	PK	70	25/5/2022	Culex spp.	FF	B70			Direct ELISA techniques	Positive in humans
AM54-PK-CX71	May	A/Minch	Kulfo	AM54	PK	71	25/5/2022	Culex spp.	FF	B71			Direct ELISA techniques	Positive in humans
AM54-PK-CX72	May	A/Minch	Kulfo	AM54	PK	72	25/5/2022	Culex spp.	FF	B72			Direct ELISA techniques	Positive in humans
AM54-PK-CX73	May	A/Minch	Kulfo	AM54	PK	73	25/5/2022	Culex spp.	FF	B73			Direct ELISA techniques	Positive in bovine
AM54-PK-CX74	May	A/Minch	Kulfo	AM54	PK	74	25/5/2022	Culex spp.	FF	B74			Direct ELISA techniques	Positive in humans
AM54-PK-CX75	May	A/Minch	Kulfo	AM54	PK	75	25/5/2022	Culex spp.	FF	B75			Direct ELISA techniques	Positive in humans
AM22-ICDC-GM76	May	A/Minch	Woze	AM22	ICDC	76	26/5/2022	An. gambiae s.l.	UF	B22	Sandwich ELISA techniques	Negative in Pf &Pv
AM23-ICDC-GM77	May	A/Minch	Woze	AM23	ICDC	77	26/5/2022	An. gambiae s.l.	UF	B23	Sandwich ELISA techniques	Negative in Pf &Pv
AM24-ICDC-Aed78	May	A/Minch	Woze	AM24	ICDC	78	26/5/2022	Aedes Spp.	UF
AM26-ICDC-Aed79	May	A/Minch	Woze	AM26	ICDC	79	26/5/2022	Aedes Spp.	UF
AM55-PK-CX80	May	A/Minch	Woze	AM55	PK	80	27/5/2022	Culex spp.	FF	B80			Direct ELISA tecniques	Positive in humans
AM55-PK-CX81	May	A/Minch	Woze	AM55	PK	81	27/5/2022	Culex spp.	FF	B81			Direct ELISA tecniques	Positive in humans
AM55-PK-CX82	May	A/Minch	Woze	AM55	PK	82	27/5/2022	Culex spp.	FF	B82			Direct ELISA tecniques	Positive in humans
AM55-PK-CX83	May	A/Minch	Woze	AM55	PK	83	27/5/2022	Culex spp.	FF	B83			Direct ELISA tecniques	Positive in humans
AM55-PK-CX84	May	A/Minch	Woze	AM55	PK	84	27/5/2022	Culex spp.	FF	B84			Direct ELISA tecniques	Positive in humans
AM55-PK-CX85	May	A/Minch	Woze	AM55	PK	85	27/5/2022	Culex spp.	FF	B85			Direct ELISA tecniques	Positive in humans
AM55-PK-CX86	May	A/Minch	Woze	AM55	PK	86	27/5/2022	Culex spp.	FF	B86			Direct ELISA tecniques	Positive in humans
AM55-PK-CX87	May	A/Minch	Woze	AM55	PK	87	27/5/2022	Culex spp.	FF	B87			Direct ELISA tecniques	Positive in humans
AM55-PK-CX88	May	A/Minch	Woze	AM55	PK	88	27/5/2022	Culex spp.	FF	B88			Direct ELISA tecniques	Positive in humans
AM55-PK-CX89	May	A/Minch	Woze	AM55	PK	89	27/5/2022	Culex spp.	FF	B89			Direct ELISA tecniques	Positive in humans
AM56-PK-CX90	May	A/Minch	Woze	AM56	PK	90	27/5/2022	Culex spp.	FF	B90			Direct ELISA tecniques	Positive in humans
AM56-PK-CX91	May	A/Minch	Woze	AM56	PK	91	27/5/2022	Culex spp.	FF	B91			Direct ELISA tecniques	Positive in humans
AM56-PK-CX92	May	A/Minch	Woze	AM56	PK	92	27/5/2022	Culex spp.	FF	B92			Direct ELISA tecniques	Positive in humans
AM56-PK-CX93	May	A/Minch	Woze	AM56	PK	93	27/5/2022	Culex spp.	FF	B93			Direct ELISA tecniques	Positive in humans
AM56-PK-CX94	May	A/Minch	Woze	AM56	PK	94	27/5/2022	Culex spp.	FF	B94			Direct ELISA tecniques	Positive in humans
AM56-PK-CX95	May	A/Minch	Woze	AM56	PK	95	27/5/2022	Culex spp.	FF	B95			Direct ELISA tecniques	Positive in humans
AM56-PK-CX96	May	A/Minch	Woze	AM56	PK	96	27/5/2022	Culex spp.	FF	B96			Direct ELISA tecniques	Positive in bovine
AM56-PK-CX97	May	A/Minch	Woze	AM56	PK	97	27/5/2022	Culex spp.	FF	B97			Direct ELISA tecniques	Positive in humans
AM56-PK-CX98	May	A/Minch	Woze	AM56	PK	98	27/5/2022	Culex spp.	FF	B98			Direct ELISA tecniques	Positive in humans
AM56-PK-CX99	May	A/Minch	Woze	AM56	PK	99	27/5/2022	Culex spp.	FF	B99			Direct ELISA tecniques	Positive in humans
AM34-ICDC-Aed100	May	A/Minch	Chamo	AM34	ICDC	100	31/5/2022	Aedes Spp.	UF
AM35-ICDC-Aed101	May	A/Minch	Chamo	AM35	ICDC	101	31/5/2022	Aedes Spp.	UF
AM38-ICDC-Aed102	May	A/Minch	Chamo	AM38	ICDC	102	31/5/2022	Aedes Spp.	UF
AM59-PK-Aed103	May	A/Minch	Chamo	AM59	PK	103	31/5/2022	Aedes Spp.	FF
AM59-PK-CX104	May	A/Minch	Chamo	AM59	PK	104	31/5/2022	Culex spp.	FF	B104			Direct ELISA tecniques	Positive in humans
AM59-PK-CX105	May	A/Minch	Chamo	AM59	PK	105	31/5/2022	Culex spp.	FF	B105			Direct ELISA tecniques	Positive in humans
AM59-PK-CX106	May	A/Minch	Chamo	AM59	PK	106	31/5/2022	Culex spp.	FF	B106			Direct ELISA tecniques	Positive in humans
AM59-PK-CX107	May	A/Minch	Chamo	AM59	PK	107	31/5/2022	Culex spp.	FF	B107			Direct ELISA tecniques	Positive in humans
AM59-PK-CX108	May	A/Minch	Chamo	AM59	PK	108	31/5/2022	Culex spp.	FF	B108			Direct ELISA tecniques	Positive in humans
AM59-PK-CX109	May	A/Minch	Chamo	AM59	PK	109	31/5/2022	Culex spp.	FF	B109			Direct ELISA tecniques	Positive in humans
AM59-PK-CX110	May	A/Minch	Chamo	AM59	PK	110	31/5/2022	Culex spp.	FF	B110			Direct ELISA tecniques	Positive in humans
AM59-PK-CX111	May	A/Minch	Chamo	AM59	PK	111	31/5/2022	Culex spp.	FF	B111			Direct ELISA tecniques	Positive in humans
AM59-PK-CX112	May	A/Minch	Chamo	AM59	PK	112	31/5/2022	Culex spp.	FF	B112			Direct ELISA tecniques	Positive in humans
AM59-PK-CX113	May	A/Minch	Chamo	AM59	PK	113	31/5/2022	Culex spp.	FF	B113			Direct ELISA tecniques	Positive in humans
AM60-PK-CX114	May	A/Minch	Chamo	AM60	PK	114	31/5/2022	Culex spp.	FF	B114			Direct ELISA tecniques	Positive in humans
AM60-PK-CX115	May	A/Minch	Chamo	AM60	PK	115	31/5/2022	Culex spp.	FF	115			Direct ELISA tecniques	Positive in humans
AM60-PK-CX116	May	A/Minch	Chamo	AM60	PK	116	31/5/2022	Culex spp.	FF	116			Direct ELISA tecniques	Positive in humans
AM60-PK-CX117	May	A/Minch	Chamo	AM60	PK	117	31/5/2022	Culex spp.	FF	117			Direct ELISA tecniques	Positive in humans
AM60-PK-CX118	May	A/Minch	Chamo	AM60	PK	118	31/5/2022	Culex spp.	FF	118			Direct ELISA tecniques	Positive in humans
AM60-PK-CX119	May	A/Minch	Chamo	AM60	PK	119	31/5/2022	Culex spp.	FF	119			Direct ELISA tecniques	Positive in humans
AM60-PK-CX120	May	A/Minch	Chamo	AM60	PK	120	31/5/2022	Culex spp.	FF	120			Direct ELISA tecniques	Positive in humans
AM60-PK-CX121	May	A/Minch	Chamo	AM60	PK	121	31/5/2022	Culex spp.	FF	121			Direct ELISA tecniques	Positive in humans
AM60-PK-CX122	May	A/Minch	Chamo	AM60	PK	122	31/5/2022	Culex spp.	FF	122			Direct ELISA tecniques	Positive in humans
AM60-PK-CX123	May	A/Minch	Chamo	AM60	PK	123	31/5/2022	Culex spp.	FF	123			Direct ELISA tecniques	Positive in humans
AM44-ICDC-Aed124	May	A/Minch	Doysa	AM44	ICDC	124	31/5/2022	Aedes Spp.	UF
AM46-ICDC-Aed125	May	A/Minch	Doysa	AM46	ICDC	125	31/5/2022	Aedes Spp.	UF
AM57-PK-CX126	May	A/Minch	Doysa	AM57	PK	126	2022-01-06	Culex spp.	FF	B126			Direct ELISA tecniques	Positive in humans
AM57-PK-CX127	May	A/Minch	Doysa	AM57	PK	127	2022-01-06	Culex spp.	FF	B127			Direct ELISA tecniques	Positive in humans
AM57-PK-CX128	May	A/Minch	Doysa	AM57	PK	128	2022-01-06	Culex spp.	FF	B128			Direct ELISA tecniques	Positive in humans
AM57-PK-CX129	May	A/Minch	Doysa	AM57	PK	129	2022-01-06	Culex spp.	FF	B129			Direct ELISA tecniques	Positive in humans
AM57-PK-CX130	May	A/Minch	Doysa	AM57	PK	130	2022-01-06	Culex spp.	FF	B130			Direct ELISA tecniques	Positive in humans
AM57-PK-CX131	May	A/Minch	Doysa	AM57	PK	131	2022-01-06	Culex spp.	FF	B131			Direct ELISA tecniques	Positive in humans
AM57-PK-CX132	May	A/Minch	Doysa	AM57	PK	132	2022-01-06	Culex spp.	FF	B132			Direct ELISA tecniques	Positive in humans
AM57-PK-CX133	May	A/Minch	Doysa	AM57	PK	133	2022-01-06	Culex spp.	FF	B133			Direct ELISA tecniques	Positive in humans
AM57-PK-CX134	May	A/Minch	Doysa	AM57	PK	134	2022-01-06	Culex spp.	FF	B134			Direct ELISA tecniques	Positive in humans
AM57-PK-CX135	May	A/Minch	Doysa	AM57	PK	135	2022-01-06	Culex spp.	FF	B135			Direct ELISA tecniques	Positive in humans
AM58-PK-CX136	May	A/Minch	Doysa	AM58	PK	136	2022-01-06	Culex spp.	FF	B136			Direct ELISA tecniques	Positive in humans
AM58-PK-CX137	May	A/Minch	Doysa	AM58	PK	137	2022-01-06	Culex spp.	FF	B137			Direct ELISA tecniques	Positive in humans
AM58-PK-CX138	May	A/Minch	Doysa	AM58	PK	138	2022-01-06	Culex spp.	FF	B138			Direct ELISA tecniques	Positive in humans
AM58-PK-CX139	May	A/Minch	Doysa	AM58	PK	139	2022-01-06	Culex spp.	FF	B139			Direct ELISA tecniques	Positive in humans
AM58-PK-CX140	May	A/Minch	Doysa	AM58	PK	140	2022-01-06	Culex spp.	FF	B140			Direct ELISA tecniques	Positive in humans
AM58-PK-CX141	May	A/Minch	Doysa	AM58	PK	141	2022-01-06	Culex spp.	FF	B141			Direct ELISA tecniques	Positive in humans
AM58-PK-CX142	May	A/Minch	Doysa	AM58	PK	142	2022-01-06	Culex spp.	FF	B142			Direct ELISA tecniques	Positive in humans
AM58-PK-CX143	May	A/Minch	Doysa	AM58	PK	143	2022-01-06	Culex spp.	FF	B143			Direct ELISA tecniques	Positive in humans
AM58-PK-CX144	May	A/Minch	Doysa	AM58	PK	144	2022-01-06	Culex spp.	FF	B144			Direct ELISA tecniques	Positive in humans
AM58-PK-CX145	May	A/Minch	Doysa	AM58	PK	145	2022-01-06	Culex spp.	FF	B145			Direct ELISA tecniques	Positive in humans
AM-LH1-Rho146	June	A/Minch	Doysa	LH-1	LB	146	2022-11-06	An. rhodesiensis	UF	B146	Sandwich ELISA techniques	Negative in Pf &Pv
AM-LH1-Rho147	June	A/Minch	Doysa	LH-1	LB	147	2022-11-06	An. rhodesiensis	UF	B147	Sandwich ELISA techniques	Negative in Pf &Pv
AM-LH1-Rho148	June	A/Minch	Doysa	LH-1	LB	148	2022-11-06	An. rhodesiensis	UF	B148	Sandwich ELISA techniques	Negative in Pf &Pv
AM-LH1-Rho149	June	A/Minch	Doysa	LH-1	LB	149	2022-11-06	An. rhodesiensis	UF	B149	Sandwich ELISA techniques	Negative in Pf &Pv
AM-LH1-Rho150	June	A/Minch	Doysa	LH-1	LB	150	2022-11-06	An. rhodesiensis	UF	B150	Sandwich ELISA techniques	Negative in Pf &Pv
AM03-ICDC-Aed151	June	A/Minch	Dilfana	AM03	ICDC	151	15/6/2022	Aedes Spp.	UF
AM03-ICDC-Aed152	June	A/Minch	Dilfana	AM03	ICDC	152	15/6/2022	Aedes Spp.	UF
AM03-ICDC-Aed153	June	A/Minch	Dilfana	AM03	ICDC	153	15/6/2022	Aedes Spp.	UF
AM05 -ICDC-Aed154	June	A/Minch	Dilfana	AM05	ICDC	154	15/6/2022	Aedes Spp.	UF
AM07-ICDC-GM155	June	A/Minch	Dilfana	AM07	ICDC	155	15/6/2022	An. gambiae s.l.	UF	B155	Sandwich ELISA techniques	Negative in Pf &Pv
AM08-ICDC GM156	June	A/Minch	Dilfana	AM08	ICDC	156	15/6/2022	An. gambiae s.l.	UF	B156	Sandwich ELISA techniques	Negative in Pf &Pv
AM10-ICDC-Aed157	June	A/Minch	Dilfana	AM10	ICDC	157	15/6/2022	Aedes Spp.	UF
AM10-ICDC-Aed158	June	A/Minch	Dilfana	AM10	ICDC	158	15/6/2022	Aedes Spp.	UF
AM10-ICDC-Aed159	June	A/Minch	Dilfana	AM10	ICDC	159	15/6/2022	Aedes Spp.	UF
AM51-PK-GM160	June	A/Minch	Dilfana	AM51	PK	160	15/6/2022	An. gambiae s.l.	FF	B160	Sandwich ELISA techniques	Negative in Pf &Pv	Direct ELISA tecniques	Negative in both
AM51-PK-CX161	June	A/Minch	Dilfana	AM51	PK	161	15/6/2022	Culex spp.	FF	B161			Direct ELISA tecniques	Positive in humans
AM51-PK-CX162	June	A/Minch	Dilfana	AM51	PK	162	15/6/2022	Culex spp.	FF	B162			Direct ELISA tecniques	Positive in humans
AM51-PK-CX163	June	A/Minch	Dilfana	AM51	PK	163	15/6/2022	Culex spp.	FF	B163			Direct ELISA tecniques	Positive in humans
AM51-PK-CX164	June	A/Minch	Dilfana	AM51	PK	164	15/6/2022	Culex spp.	FF	B164			Direct ELISA tecniques	Positive in humans
AM51-PK-CX165	June	A/Minch	Dilfana	AM51	PK	165	15/6/2022	Culex spp.	FF	B165			Direct ELISA tecniques	Positive in humans
AM51-PK-CX166	June	A/Minch	Dilfana	AM51	PK	166	15/6/2022	Culex spp.	FF	B166			Direct ELISA tecniques	Positive in humans
AM51-PK-CX167	June	A/Minch	Dilfana	AM51	PK	167	15/6/2022	Culex spp.	FF	B167			Direct ELISA tecniques	Positive in humans
AM51-PK-CX168	June	A/Minch	Dilfana	AM51	PK	168	15/6/2022	Culex spp.	FF	B168			Direct ELISA tecniques	Positive in humans
AM51-PK-CX169	June	A/Minch	Dilfana	AM51	PK	169	15/6/2022	Culex spp.	FF	B169			Direct ELISA tecniques	Positive in humans
AM51-PK-CX170	June	A/Minch	Dilfana	AM52	PK	170	15/6/2022	Culex spp.	FF	B170			Direct ELISA tecniques	Positive in humans
AM52-PK-CX171	June	A/Minch	Dilfana	AM52	PK	171	15/6/2022	Culex spp.	FF	B171			Direct ELISA tecniques	Positive in humans
AM52-PK-CX172	June	A/Minch	Dilfana	AM52	PK	172	15/6/2022	Culex spp.	FF	B172			Direct ELISA tecniques	Positive in humans
AM52-PK-CX173	June	A/Minch	Dilfana	AM52	PK	173	15/6/2022	Culex spp.	FF	B173			Direct ELISA tecniques	Positive in humans
AM52-PK-CX174	June	A/Minch	Dilfana	AM52	PK	174	15/6/2022	Culex spp.	FF	174			Direct ELISA tecniques	Positive in humans
AM52-PK-CX175	June	A/Minch	Dilfana	AM52	PK	175	15/6/2022	Culex spp.	FF	175			Direct ELISA tecniques	Positive in humans
AM52-PK-CX176	June	A/Minch	Dilfana	AM52	PK	176	15/6/2022	Culex spp.	FF	176			Direct ELISA tecniques	Positive in humans
AM52-PK-CX177	June	A/Minch	Dilfana	AM52	PK	177	15/6/2022	Culex spp.	FF	177			Direct ELISA tecniques	Positive in humans
AM52-PK-CX178	June	A/Minch	Dilfana	AM52	PK	178	15/6/2022	Culex spp.	FF	178			Direct ELISA tecniques	Positive in humans
AM52-PK-CX179	June	A/Minch	Dilfana	AM52	PK	179	15/6/2022	Culex spp.	FF	189			Direct ELISA tecniques	Positive in humans
AM52-PK-CX180	June	A/Minch	Dilfana	AM52	PK	180	15/6/2022	Culex spp.	FF	180			Direct ELISA tecniques	Positive in humans
AM52-PK-Aed181	June	A/Minch	Dilfana	AM52	PK	181	15/6/2022	Aedes Spp.	UF
AM12-ICDC-GM182	June	A/Minch	Kulfo	AM12	ICDC	182	16/6/2022	An. gambiae s.l.	FF	B182	Sandwich ELISA techniques	Negative in Pf &Pv	Direct ELISA tecniques	Negative in both
AM12-ICDC-Aed183	June	A/Minch	Kulfo	AM12	ICDC	183	16/6/2022	Aedes Spp.	UF
AM16-ICDC-GM184	June	A/Minch	Kulfo	AM16	ICDC	184	16/6/2022	An. gambiae s.l.	UF	B184	Sandwich ELISA techniques	Negative in Pf &Pv
AM16-ICDC-GM185	June	A/Minch	Kulfo	AM16	ICDC	185	16/6/2022	An. gambiae s.l.	UF	B185	Sandwich ELISA techniques	Negative in Pf &Pv
AM53-PK-CX186	June	A/Minch	Kulfo	AM53	PK	186	16/6/2022	Culex spp.	FF	B186			Direct ELISA tecniques	Positive in humans
AM53-PK-CX187	June	A/Minch	Kulfo	AM53	PK	187	16/6/2022	Culex spp.	FF	B187			Direct ELISA tecniques	Positive in humans
AM53-PK-CX188	June	A/Minch	Kulfo	AM53	PK	188	16/6/2022	Culex spp.	FF	B188			Direct ELISA tecniques	Positive in humans
AM53-PK-CX189	June	A/Minch	Kulfo	AM53	PK	189	16/6/2022	Culex spp.	FF	B189			Direct ELISA tecniques	Positive in humans
AM53-PK-CX190	June	A/Minch	Kulfo	AM53	PK	190	16/6/2022	Culex spp.	FF	B190			Direct ELISA tecniques	Positive in humans
AM53-PK-CX191	June	A/Minch	Kulfo	AM53	PK	191	16/6/2022	Culex spp.	FF	B191			Direct ELISA tecniques	Positive in humans
AM53-PK-CX192	June	A/Minch	Kulfo	AM53	PK	192	16/6/2022	Culex spp.	FF	B192			Direct ELISA tecniques	Positive in humans
AM53-PK-CX193	June	A/Minch	Kulfo	AM53	PK	193	16/6/2022	Culex spp.	FF	B193			Direct ELISA tecniques	Positive in humans
AM53-PK-CX194	June	A/Minch	Kulfo	AM53	PK	194	16/6/2022	Culex spp.	FF	B194			Direct ELISA tecniques	Positive in humans
AM53-PK-CX195	June	A/Minch	Kulfo	AM53	PK	195	16/6/2022	Culex spp.	FF	B195			Direct ELISA tecniques	Positive in humans
AM54-PK-CX196	June	A/Minch	Kulfo	AM54	PK	196	16/6/2022	Culex spp.	FF	B196			Direct ELISA tecniques	Positive in humans
AM54-PK-CX197	June	A/Minch	Kulfo	AM54	PK	197	16/6/2022	Culex spp.	FF	B197			Direct ELISA tecniques	Positive in humans
AM54-PK-CX198	June	A/Minch	Kulfo	AM54	PK	198	16/6/2022	Culex spp.	FF	B198			Direct ELISA tecniques	Positive in humans
AM54-PK-CX199	June	A/Minch	Kulfo	AM54	PK	199	16/6/2022	Culex spp.	FF	B199			Direct ELISA tecniques	Positive in humans
AM54-PK-CX200	June	A/Minch	Kulfo	AM54	PK	200	16/6/2022	Culex spp.	FF	B200			Direct ELISA tecniques	Positive in humans
AM54-PK-CX201	June	A/Minch	Kulfo	AM54	PK	201	16/6/2022	Culex spp.	FF	B201			Direct ELISA tecniques	Positive in humans
AM54-PK-CX202	June	A/Minch	Kulfo	AM54	PK	202	16/6/2022	Culex spp.	FF	B202			Direct ELISA tecniques	Positive in humans
AM54-PK-CX203	June	A/Minch	Kulfo	AM54	PK	203	16/6/2022	Culex spp.	FF	B203			Direct ELISA tecniques	Positive in humans
AM54-PK-CX204	June	A/Minch	Kulfo	AM54	PK	204	16/6/2022	Culex spp.	FF	B204			Direct ELISA tecniques	Positive in humans
AM54-PK-CX205	June	A/Minch	Kulfo	AM54	PK	205	16/6/2022	Culex spp.	FF	B205			Direct ELISA tecniques	Positive in humans
AM23-ICDC-GM206	June	A/Minch	Woze	AM23	ICDC	206	17/6/2022	An. gambiae s.l.	FF	B206	Sandwich ELISA techniques	Negative in Pf &Pv	Direct ELISA tecniques	Negative in both
AM23-ICD-Aed207	June	A/Minch	Woze	AM23	ICDC	207	17/6/2022	Aedes Spp.	UF
AM25-ICDC-Aed208	June	A/Minch	Woze	AM25	ICDC	208	17/6/2022	Aedes Spp.	UF
AM27-ICDC-Aed209	June	A/Minch	Woze	AM27	ICDC	209	17/6/2022	Aedes Spp.	UF
AM55-PK-CX210	June	A/Minch	Woze	AM55	PK	210	17/6/2022	Culex spp.	FF	B210			Direct ELISA tecniques	Positive in humans
AM55-PK-CX211	June	A/Minch	Woze	AM55	PK	211	17/6/2022	Culex spp.	FF	B211			Direct ELISA tecniques	Positive in humans
AM55-PK-CX212	June	A/Minch	Woze	AM55	PK	212	17/6/2022	Culex spp.	FF	B212			Direct ELISA tecniques	Positive in humans
AM55-PK-CX213	June	A/Minch	Woze	AM55	PK	213	17/6/2022	Culex spp.	FF	B213			Direct ELISA tecniques	Positive in humans
AM55-PK-CX214	June	A/Minch	Woze	AM55	PK	214	17/6/2022	Culex spp.	FF	B214			Direct ELISA tecniques	Positive in humans
AM55-PK-CX215	June	A/Minch	Woze	AM55	PK	215	17/6/2022	Culex spp.	FF	B215			Direct ELISA tecniques	Positive in humans
AM55-PK-CX216	June	A/Minch	Woze	AM55	PK	216	17/6/2022	Culex spp.	FF	B216			Direct ELISA tecniques	Positive in humans
AM55-PK-CX217	June	A/Minch	Woze	AM55	PK	217	17/6/2022	Culex spp.	FF	B217			Direct ELISA tecniques	Positive in bovine
AM55-PK-CX218	June	A/Minch	Woze	AM55	PK	218	17/6/2022	Culex spp.	FF	B218			Direct ELISA tecniques	Positive in humans
AM55-PK-CX219	June	A/Minch	Woze	AM55	PK	219	17/6/2022	Culex spp.	FF	B219			Direct ELISA tecniques	Positive in humans
AM56-PK-CX220	June	A/Minch	Woze	AM56	PK	220	17/6/2022	Culex spp.	FF	B220			Direct ELISA tecniques	Positive in humans
AM56-PK-CX221	June	A/Minch	Woze	AM56	PK	221	17/6/2022	Culex spp.	FF	B221			Direct ELISA tecniques	Positive in bovine
AM56-PK-CX222	June	A/Minch	Woze	AM56	PK	222	17/6/2022	Culex spp.	FF	B222			Direct ELISA tecniques	Positive in humans
AM56-PK-CX223	June	A/Minch	Woze	AM56	PK	223	17/6/2022	Culex spp.	FF	B223			Direct ELISA tecniques	Positive in humans
AM56-PK-CX224	June	A/Minch	Woze	AM56	PK	224	17/6/2022	Culex spp.	FF	B224			Direct ELISA tecniques	Positive in humans
AM56-PK-CX225	June	A/Minch	Woze	AM56	PK	225	17/6/2022	Culex spp.	FF	B225			Direct ELISA tecniques	Positive in humans
AM56-PK-CX226	June	A/Minch	Woze	AM56	PK	226	17/6/2022	Culex spp.	FF	B226			Direct ELISA tecniques	Positive in bovine
AM56-PK-CX227	June	A/Minch	Woze	AM56	PK	227	17/6/2022	Culex spp.	FF	B227			Direct ELISA tecniques	Positive in humans
AM56-PK-CX228	June	A/Minch	Woze	AM56	PK	228	17/6/2022	Culex spp.	FF	B228			Direct ELISA tecniques	Positive in humans
AM56-PK-CX229	June	A/Minch	Woze	AM56	PK	229	17/6/2022	Culex spp.	FF	B229			Direct ELISA tecniques	Positive in humans
AM37-ICDC-Aed230	June	A/Minch	Chamo	AM37	ICDC	230	18/6/2022	Aedes Spp.	UF
AM38-ICDC-GM231	June	A/Minch	Chamo	AM38	ICDC	231	18/6/2022	An. gambiae s.l.	FF	B231	Sandwich ELISA techniques	Negative in Pf &Pv	Direct ELISA tecniques	Positive in bovine
AM38 -ICDC-Aed232	June	A/Minch	Chamo	AM38	ICDC	232	18/6/2022	Aedes Spp.	UF
AM59-PK-CX233	June	A/Minch	Chamo	AM59	PK	233	18/6/2022	Culex spp.	FF	B233			Direct ELISA tecniques	Positive in humans
AM59-PK-CX234	June	A/Minch	Chamo	AM59	PK	234	18/6/2022	Culex spp.	FF	B234			Direct ELISA tecniques	Positive in humans
AM59-PK-CX235	June	A/Minch	Chamo	AM59	PK	235	18/6/2022	Culex spp.	FF	B235			Direct ELISA tecniques	Positive in humans
AM59-PK-CX236	June	A/Minch	Chamo	AM59	PK	236	18/6/2022	Culex spp.	FF	B236			Direct ELISA tecniques	Positive in humans
AM59-PK-CX237	June	A/Minch	Chamo	AM59	PK	237	18/6/2022	Culex spp.	FF	B237			Direct ELISA tecniques	Positive in humans
AM59-PK-CX238	June	A/Minch	Chamo	AM59	PK	238	18/6/2022	Culex spp.	FF	B238			Direct ELISA tecniques	Positive in humans
AM59-PK-CX239	June	A/Minch	Chamo	AM59	PK	239	18/6/2022	Culex spp.	FF	B239			Direct ELISA tecniques	Positive in humans
AM59-PK-CX240	June	A/Minch	Chamo	AM59	PK	240	18/6/2022	Culex spp.	FF	B240			Direct ELISA tecniques	Positive in humans
AM59-PK-CX241	June	A/Minch	Chamo	AM59	PK	241	18/6/2022	Culex spp.	FF	B241			Direct ELISA tecniques	Positive in humans
AM59-PK-CX242	June	A/Minch	Chamo	AM59	PK	242	18/6/2022	Culex spp.	FF	B242			Direct ELISA tecniques	Positive in humans
AM59-PK-CX243	June	A/Minch	Chamo	AM59	PK	243	18/6/2022	Culex spp.	FF	B243			Direct ELISA tecniques	Positive in humans
AM60-PK-CX244	June	A/Minch	Chamo	AM60	PK	244	18/6/2022	Culex spp.	FF	B244			Direct ELISA tecniques	Positive in humans
AM60-PK-CX245	June	A/Minch	Chamo	AM60	PK	245	18/6/2022	Culex spp.	FF	B245			Direct ELISA tecniques	Positive in humans
AM60-PK-CX246	June	A/Minch	Chamo	AM60	PK	246	18/6/2022	Culex spp.	FF	B246			Direct ELISA tecniques	Positive in humans
AM60-PK-CX247	June	A/Minch	Chamo	AM60	PK	247	18/6/2022	Culex spp.	FF	B247			Direct ELISA tecniques	Positive in humans
AM60-PK-CX248	June	A/Minch	Chamo	AM60	PK	248	18/6/2022	Culex spp.	FF	B248			Direct ELISA tecniques	Positive in humans
AM60-PK-CX249	June	A/Minch	Chamo	AM60	PK	249	18/6/2022	Culex spp.	FF	B249			Direct ELISA tecniques	Positive in humans
AM60-PK-CX250	June	A/Minch	Chamo	AM60	PK	250	18/6/2022	Culex spp.	FF	B250			Direct ELISA tecniques	Positive in humans
AM60-PK-CX251	June	A/Minch	Chamo	AM60	PK	251	18/6/2022	Culex spp.	FF	B251			Direct ELISA tecniques	Positive in humans
AM60-PK-CX252	June	A/Minch	Chamo	AM60	PK	252	18/6/2022	Culex spp.	FF	B252			Direct ELISA tecniques	Positive in humans
AM60-PK-CX253	June	A/Minch	Chamo	AM60	PK	253	18/6/2022	Culex spp.	FF	B253			Direct ELISA tecniques	Positive in humans
AM47-ICDC-Aed254	June	A/Minch	Doysa	AM47	ICDC	254	20/6/2022	Aedes Spp.	UF
AM48-ICDC-GM255	June	A/Minch	Doysa	AM48	ICDC	255	20/6/2022	An. gambiae s.l.	UF	B255	Sandwich ELISA techniques	Negative in Pf &Pv
AM57-PK-CX256	June	A/Minch	Doysa	AM57	PK	256	20/6/2022	Culex spp.	FF	B256			Direct ELISA tecniques	Positive in humans
AM57-PK-CX257	June	A/Minch	Doysa	AM57	PK	257	20/6/2022	Culex spp.	FF	B257			Direct ELISA tecniques	Positive in humans
AM57-PK-CX258	June	A/Minch	Doysa	AM57	PK	258	20/6/2022	Culex spp.	FF	B258			Direct ELISA tecniques	Positive in humans
AM57-PK-CX259	June	A/Minch	Doysa	AM57	PK	259	20/6/2022	Culex spp.	FF	B259			Direct ELISA tecniques	Positive in humans
AM57-PK-CX260	June	A/Minch	Doysa	AM57	PK	260	20/6/2022	Culex spp.	FF	B260			Direct ELISA tecniques	Positive in humans
AM57-PK-CX261	June	A/Minch	Doysa	AM57	PK	261	20/6/2022	Culex spp.	FF	B261			Direct ELISA tecniques	Positive in humans
AM57-PK-CX262	June	A/Minch	Doysa	AM57	PK	262	20/6/2022	Culex spp.	FF	B262			Direct ELISA tecniques	Positive in humans
AM57-PK-CX263	June	A/Minch	Doysa	AM57	PK	263	20/6/2022	Culex spp.	FF	B263			Direct ELISA tecniques	Positive in humans
AM57-PK-CX264	June	A/Minch	Doysa	AM57	PK	264	20/6/2022	Culex spp.	FF	B264			Direct ELISA tecniques	Positive in humans
AM57-PK-CX265	June	A/Minch	Doysa	AM57	PK	265	20/6/2022	Culex spp.	FF	B265			Direct ELISA tecniques	Positive in humans
AM58-PK-CX266	June	A/Minch	Doysa	AM58	PK	266	20/6/2022	Culex spp.	FF	B266			Direct ELISA tecniques	Positive in humans
AM58-PK-CX267	June	A/Minch	Doysa	AM58	PK	267	20/6/2022	Culex spp.	FF	B267			Direct ELISA tecniques	Positive in humans
AM58-PK-CX268	June	A/Minch	Doysa	AM58	PK	268	20/6/2022	Culex spp.	FF	B268			Direct ELISA tecniques	Positive in humans
AM58-PK-CX269	June	A/Minch	Doysa	AM58	PK	269	20/6/2022	Culex spp.	FF	B269			Direct ELISA tecniques	Positive in humans
AM58-PK-CX270	June	A/Minch	Doysa	AM58	PK	270	20/6/2022	Culex spp.	FF	B270			Direct ELISA tecniques	Positive in humans
AM58-PK-CX271	June	A/Minch	Doysa	AM58	PK	271	20/6/2022	Culex spp.	FF	B271			Direct ELISA tecniques	Positive in humans
AM58-PK-CX272	June	A/Minch	Doysa	AM58	PK	272	20/6/2022	Culex spp.	FF	B272			Direct ELISA tecniques	Positive in humans
AM58-PK-CX273	June	A/Minch	Doysa	AM58	PK	273	20/6/2022	Culex spp.	FF	B273			Direct ELISA tecniques	Positive in humans
AM58-PK-CX274	June	A/Minch	Doysa	AM58	PK	274	20/6/2022	Culex spp.	FF	B274			Direct ELISA tecniques	Positive in humans
AM58-PK-CX275	June	A/Minch	Doysa	AM58	PK	275	20/6/2022	Culex spp.	FF	B275			Direct ELISA tecniques	Positive in humans
AM01-ICDC-GM276	July	A/Minch	Dilfana	AM01	ICDC	276	14/7/2022	An. gambiae s.l.	UF	B276	Sandwich ELISA techniques	Negative in Pf &Pv
AM01-ICDC-GM277	July	A/Minch	Dilfana	AM01	ICDC	277	14/7/2022	An. gambiae s.l.	UF	B277	Sandwich ELISA techniques	Negative in Pf &Pv
AM03-ICDC-GM278	July	A/Minch	Dilfana	AM03	ICDC	278	14/7/2022	An. gambiae s.l.	FF	B278	Sandwich ELISA techniques	Negative in Pf &Pv	Direct ELISA tecniques	Positive in humans
AM03-ICDC-GM279	July	A/Minch	Dilfana	AM03	ICDC	279	14/7/2022	An. gambiae s.l.	UF	B279	Sandwich ELISA techniques	Negative in Pf &Pv
AM03-ICDC-GM280	July	A/Minch	Dilfana	AM03	ICDC	280	14/7/2022	An. gambiae s.l.	UF	B280	Sandwich ELISA techniques	Negative in Pf &Pv
AM10-ICDC-GM281	July	A/Minch	Dilfana	AM10	ICDC	281	14/7/2022	An. gambiae s.l.	UF	B281	Sandwich ELISA techniques	Negative in Pf &Pv
AM51-PK-CX282	July	A/Minch	Dilfana	AM51	PK	282	14/7/2022	Culex spp.	FF	B282			Direct ELISA tecniques	Positive in humans
AM51-PK-CX283	July	A/Minch	Dilfana	AM51	PK	283	14/7/2022	Culex spp.	FF	B283			Direct ELISA tecniques	Positive in humans
AM51-PK-CX284	July	A/Minch	Dilfana	AM51	PK	284	14/7/2022	Culex spp.	FF	B284			Direct ELISA tecniques	Positive in humans
AM51-PK-CX285	July	A/Minch	Dilfana	AM51	PK	285	14/7/2022	Culex spp.	FF	B285			Direct ELISA tecniques	Positive in humans
AM51-PK-CX286	July	A/Minch	Dilfana	AM51	PK	286	14/7/2022	Culex spp.	FF	B286			Direct ELISA tecniques	Positive in humans
AM51-PK-CX287	July	A/Minch	Dilfana	AM51	PK	287	14/7/2022	Culex spp.	FF	B287			Direct ELISA tecniques	Positive in humans
AM51-PK-CX288	July	A/Minch	Dilfana	AM51	PK	288	14/7/2022	Culex spp.	FF	B288			Direct ELISA tecniques	Positive in humans
AM51-PK-CX289	July	A/Minch	Dilfana	AM51	PK	289	14/7/2022	Culex spp.	FF	B289			Direct ELISA tecniques	Positive in humans
AM51-PK-CX290	July	A/Minch	Dilfana	AM51	PK	290	14/7/2022	Culex spp.	FF	B290			Direct ELISA tecniques	Positive in humans
AM51-PK-CX291	July	A/Minch	Dilfana	AM51	PK	291	14/7/2022	Culex spp.	FF	B291			Direct ELISA tecniques	Positive in bovine
AM52-PK-CX292	July	A/Minch	Dilfana	AM52	PK	292	14/7/2022	Culex spp.	FF	B292			Direct ELISA tecniques	Positive in humans
AM52-PK-CX293	July	A/Minch	Dilfana	AM52	PK	293	14/7/2022	Culex spp.	FF	B293			Direct ELISA tecniques	Positive in humans
AM52-PK-CX294	July	A/Minch	Dilfana	AM52	PK	294	14/7/2022	Culex spp.	FF	B294			Direct ELISA tecniques	Positive in humans
AM52-PK-CX295	July	A/Minch	Dilfana	AM52	PK	295	14/7/2022	Culex spp.	FF	B295			Direct ELISA tecniques	Positive in humans
AM52-PK-CX296	July	A/Minch	Dilfana	AM52	PK	296	14/7/2022	Culex spp.	FF	B296			Direct ELISA tecniques	Positive in humans
AM52-PK-CX297	July	A/Minch	Dilfana	AM52	PK	297	14/7/2022	Culex spp.	FF	B297			Direct ELISA tecniques	Positive in humans
AM52-PK-CX298	July	A/Minch	Dilfana	AM52	PK	298	14/7/2022	Culex spp.	FF	B298			Direct ELISA tecniques	Positive in humans
AM52-PK-CX299	July	A/Minch	Dilfana	AM52	PK	299	14/7/2022	Culex spp.	FF	B299			Direct ELISA tecniques	Positive in humans
AM52-PK-CX300	July	A/Minch	Dilfana	AM52	PK	300	14/7/2022	Culex spp.	FF	B300			Direct ELISA tecniques	Positive in humans
AM52-PK-CX301	July	A/Minch	Dilfana	AM52	PK	301	14/7/2022	Culex spp.	FF	B301			Direct ELISA tecniques	Positive in humans
AM12-ICDC-GM302	July	A/Minch	Kulfo	AM12	ICDC	302	15/7/2022	An. gambiae s.l.	UF	B302	Sandwich ELISA techniques	Negative in Pf &Pv
AM12-ICDC-GM303	July	A/Minch	Kulfo	AM12	ICDC	303	15/7/2022	An. gambiae s.l.	UF	B303	Sandwich ELISA techniques	Negative in Pf &Pv
AM53-PK-CX304	July	A/Minch	Kulfo	AM53	PK	304	15/7/2022	Culex spp.	FF	B304			Direct ELISA tecniques	Positive in humans
AM53-PK-CX305	July	A/Minch	Kulfo	AM53	PK	305	15/7/2022	Culex spp.	FF	B305			Direct ELISA tecniques	Positive in humans
AM53-PK-CX306	July	A/Minch	Kulfo	AM53	PK	306	15/7/2022	Culex spp.	FF	B306			Direct ELISA tecniques	Positive in humans
AM53-PK-CX307	July	A/Minch	Kulfo	AM53	PK	307	15/7/2022	Culex spp.	FF	B307			Direct ELISA tecniques	Positive in humans
AM53-PK-CX308	July	A/Minch	Kulfo	AM53	PK	308	15/7/2022	Culex spp.	FF	B308			Direct ELISA tecniques	Positive in humans
AM53-PK-CX309	July	A/Minch	Kulfo	AM53	PK	309	15/7/2022	Culex spp.	FF	B309			Direct ELISA tecniques	Positive in humans
AM53-PK-CX310	July	A/Minch	Kulfo	AM53	PK	310	15/7/2022	Culex spp.	FF	B310			Direct ELISA tecniques	Positive in humans
AM53-PK-CX311	July	A/Minch	Kulfo	AM53	PK	311	15/7/2022	Culex spp.	FF	B311			Direct ELISA tecniques	Positive in humans
AM53-PK-CX312	July	A/Minch	Kulfo	AM53	PK	312	15/7/2022	Culex spp.	FF	B312			Direct ELISA tecniques	Positive in humans
AM53-PK-CX313	July	A/Minch	Kulfo	AM53	PK	313	15/7/2022	Culex spp.	FF	B313			Direct ELISA tecniques	Positive in humans
AM54-PK-CX314	July	A/Minch	Kulfo	AM54	PK	314	15/7/2022	Culex spp.	FF	B314			Direct ELISA tecniques	Positive in humans
AM54-PK-CX315	July	A/Minch	Kulfo	AM54	PK	315	15/7/2022	Culex spp.	FF	B315			Direct ELISA tecniques	Positive in humans
AM54-PK-CX316	July	A/Minch	Kulfo	AM54	PK	316	15/7/2022	Culex spp.	FF	B316			Direct ELISA tecniques	Positive in humans
AM54-PK-CX317	July	A/Minch	Kulfo	AM54	PK	317	15/7/2022	Culex spp.	FF	B317			Direct ELISA tecniques	Positive in humans
AM54-PK-CX318	July	A/Minch	Kulfo	AM54	PK	318	15/7/2022	Culex spp.	FF	B318			Direct ELISA tecniques	Positive in humans
AM54-PK-CX319	July	A/Minch	Kulfo	AM54	PK	319	15/7/2022	Culex spp.	FF	B319			Direct ELISA tecniques	Positive in humans
AM54-PK-CX320	July	A/Minch	Kulfo	AM54	PK	320	15/7/2022	Culex spp.	FF	B320			Direct ELISA tecniques	Positive in humans
AM54-PK-CX321	July	A/Minch	Kulfo	AM54	PK	321	15/7/2022	Culex spp.	FF	B321			Direct ELISA tecniques	Positive in humans
AM54-PK-CX322	July	A/Minch	Kulfo	AM54	PK	322	15/7/2022	Culex spp.	FF	B322			Direct ELISA tecniques	Positive in humans
AM54-PK-CX323	July	A/Minch	Kulfo	AM54	PK	323	15/7/2022	Culex spp.	FF	B323			Direct ELISA tecniques	Positive in humans
AM21-ICDC-GM324	July	A/Minch	Woze	AM21	ICDC	324	16/7/2022	An. gambiae s.l.	UF	B324	Sandwich ELISA techniques	Negative in Pf &Pv
AM22-ICDC-GM325	July	A/Minch	Woze	AM22	ICDC	325	16/7/2022	An. gambiae s.l.	FF	B325	Sandwich ELISA techniques	Negative in Pf &Pv	Direct ELISA tecniques	Negative in both
AM23-ICDC-GM326	July	A/Minch	Woze	AM23	ICDC	326	16/7/2022	An. gambiae s.l.	UF	B326	Sandwich ELISA techniques	Negative in Pf &Pv
AM28-ICDC-GM327	July	A/Minch	Woze	AM28	ICDC	327	16/7/2022	An. gambiae s.l.	FF	B327	Sandwich ELISA techniques	Negative in Pf &Pv	Direct ELISA tecniques	Positive in humans
AM28-ICDC-GM328	July	A/Minch	Woze	AM28	ICDC	328	16/7/2022	An. gambiae s.l.	UF	B328	Sandwich ELISA techniques	Negative in Pf &Pv
AM28-ICDC-GM329	July	A/Minch	Woze	AM28	ICDC	329	16/7/2022	An. gambiae s.l.	UF	B329	Sandwich ELISA techniques	Negative in Pf &Pv
AM29-ICDC-GM330	July	A/Minch	Woze	AM29	ICDC	330	16/7/2022	An. gambiae s.l.	UF	B330	Sandwich ELISA techniques	Negative in Pf &Pv
AM55-PK-CX331	July	A/Minch	Woze	AM55	PK	331	16/7/2022	Culex spp.	FF	B331			Direct ELISA tecniques	Positive in humans
AM55-PK-CX332	July	A/Minch	Woze	AM55	PK	332	16/7/2022	Culex spp.	FF	B332			Direct ELISA tecniques	Positive in humans
AM55-PK-CX333	July	A/Minch	Woze	AM55	PK	333	16/7/2022	Culex spp.	FF	B333			Direct ELISA tecniques	Positive in humans
AM55-PK-CX334	July	A/Minch	Woze	AM55	PK	334	16/7/2022	Culex spp.	FF	B334			Direct ELISA tecniques	Positive in humans
AM55-PK-CX335	July	A/Minch	Woze	AM55	PK	335	16/7/2022	Culex spp.	FF	B335			Direct ELISA tecniques	Positive in humans
AM55-PK-CX336	July	A/Minch	Woze	AM55	PK	336	16/7/2022	Culex spp.	FF	B336			Direct ELISA tecniques	Positive in humans
AM55-PK-CX337	July	A/Minch	Woze	AM55	PK	337	16/7/2022	Culex spp.	FF	B337			Direct ELISA tecniques	Positive in humans
AM55-PK-CX338	July	A/Minch	Woze	AM55	PK	338	16/7/2022	Culex spp.	FF	B338			Direct ELISA tecniques	Positive in humans
AM55-PK-CX339	July	A/Minch	Woze	AM55	PK	339	16/7/2022	Culex spp.	FF	B339			Direct ELISA tecniques	Positive in humans
AM55-PK-CX340	July	A/Minch	Woze	AM55	PK	340	16/7/2022	Culex spp.	FF	B340			Direct ELISA tecniques	Positive in humans
AM55-PK-GM341	July	A/Minch	Woze	AM55	PK	341	16/7/2022	An. gambiae s.l.	FF	B341	Sandwich ELISA techniques	Negative in Pf &Pv	Direct ELISA tecniques	Positive in humans
AM56-PK-CX342	July	A/Minch	Woze	AM56	PK	342	16/7/2022	Culex spp.	FF	B342			Direct ELISA tecniques	Positive in humans
AM56-PK-CX343	July	A/Minch	Woze	AM56	PK	343	16/7/2022	Culex spp.	FF	B343			Direct ELISA tecniques	Positive in humans
AM56-PK-CX344	July	A/Minch	Woze	AM56	PK	344	16/7/2022	Culex spp.	FF	B344			Direct ELISA tecniques	Positive in humans
AM56-PK-CX345	July	A/Minch	Woze	AM56	PK	345	16/7/2022	Culex spp.	FF	B345			Direct ELISA tecniques	Positive in humans
AM56-PK-CX346	July	A/Minch	Woze	AM56	PK	346	16/7/2022	Culex spp.	FF	B346			Direct ELISA tecniques	Positive in humans
AM56-PK-CX347	July	A/Minch	Woze	AM56	PK	347	16/7/2022	Culex spp.	FF	B347			Direct ELISA tecniques	Positive in humans
AM56-PK-CX348	July	A/Minch	Woze	AM56	PK	348	16/7/2022	Culex spp.	FF	B348			Direct ELISA tecniques	Positive in humans
AM56-PK-CX349	July	A/Minch	Woze	AM56	PK	349	16/7/2022	Culex spp.	FF	B349			Direct ELISA tecniques	Positive in humans
AM56-PK-CX350	July	A/Minch	Woze	AM56	PK	350	16/7/2022	Culex spp.	FF	B350			Direct ELISA tecniques	Positive in humans
AM56-PK-CX351	July	A/Minch	Woze	AM56	PK	351	16/7/2022	Culex spp.	FF	B351			Direct ELISA tecniques	Positive in humans
AM31-ICDC-Rho352	July	A/Minch	Chamo	AM31	ICDC	352	19/7/2022	An. rhodesiensis	UF	B352	Sandwich ELISA techniques	Negative in Pf &Pv
AM31-ICDC-Aed353	July	A/Minch	Chamo	AM31	ICDC	353	19/7/2022	Aedes Spp.	UF
AM37-ICDC-GM354	July	A/Minch	Chamo	AM37	ICDC	354	19/7/2022	An. gambiae s.l.	UF	B354	Sandwich ELISA techniques	Negative in Pf &Pv
AM37-ICDC-GM355	July	A/Minch	Chamo	AM37	ICDC	355	19/7/2022	An. gambiae s.l.	FF	B355	Sandwich ELISA techniques	Negative in Pf &Pv	Direct ELISA tecniques	Negative in both
AM59-PK-CX356	July	A/Minch	Chamo	AM59	PK	356	19/7/2022	Culex spp.	FF	B356			Direct ELISA tecniques	Positive in humans
AM59-PK-CX357	July	A/Minch	Chamo	AM59	PK	357	19/7/2022	Culex spp.	FF	B357			Direct ELISA tecniques	Positive in humans
AM59-PK-CX358	July	A/Minch	Chamo	AM59	PK	358	19/7/2022	Culex spp.	FF	B358			Direct ELISA tecniques	Positive in humans
AM59-PK-CX359	July	A/Minch	Chamo	AM59	PK	359	19/7/2022	Culex spp.	FF	B359			Direct ELISA tecniques	Positive in humans
AM59-PK-CX360	July	A/Minch	Chamo	AM59	PK	360	19/7/2022	Culex spp.	FF	B360			Direct ELISA tecniques	Positive in humans
AM59-PK-CX361	July	A/Minch	Chamo	AM59	PK	361	19/7/2022	Culex spp.	FF	B361			Direct ELISA tecniques	Positive in humans
AM59-PK-CX362	July	A/Minch	Chamo	AM59	PK	362	19/7/2022	Culex spp.	FF	B362			Direct ELISA tecniques	Positive in humans
AM59-PK-CX363	July	A/Minch	Chamo	AM59	PK	363	19/7/2022	Culex spp.	FF	B363			Direct ELISA tecniques	Positive in humans
AM59-PK-CX364	July	A/Minch	Chamo	AM59	PK	364	19/7/2022	Culex spp.	FF	B364			Direct ELISA tecniques	Positive in humans
AM59-PK-CX365	July	A/Minch	Chamo	AM59	PK	365	19/7/2022	Culex spp.	FF	B365			Direct ELISA tecniques	Positive in humans
AM60-PK-CX366	July	A/Minch	Chamo	AM60	PK	366	19/7/2022	Culex spp.	FF	B366			Direct ELISA tecniques	Positive in humans
AM60-PK-CX367	July	A/Minch	Chamo	AM60	PK	367	19/7/2022	Culex spp.	FF	B367			Direct ELISA tecniques	Positive in humans
AM60-PK-CX368	July	A/Minch	Chamo	AM60	PK	368	19/7/2022	Culex spp.	FF	B368			Direct ELISA tecniques	Positive in humans
AM60-PK-CX369	July	A/Minch	Chamo	AM60	PK	369	19/7/2022	Culex spp.	FF	B369			Direct ELISA tecniques	Positive in humans
AM60-PK-CX370	July	A/Minch	Chamo	AM60	PK	370	19/7/2022	Culex spp.	FF	B370			Direct ELISA tecniques	Positive in humans
AM60-PK-CX371	July	A/Minch	Chamo	AM60	PK	371	19/7/2022	Culex spp.	FF	B371			Direct ELISA tecniques	Positive in humans
AM60-PK-CX372	July	A/Minch	Chamo	AM60	PK	372	19/7/2022	Culex spp.	FF	B372			Direct ELISA tecniques	Positive in humans
AM60-PK-CX373	July	A/Minch	Chamo	AM60	PK	373	19/7/2022	Culex spp.	FF	B373			Direct ELISA tecniques	Positive in humans
AM60-PK-CX374	July	A/Minch	Chamo	AM60	PK	374	19/7/2022	Culex spp.	FF	B374			Direct ELISA tecniques	Positive in humans
AM60-PK-CX375	July	A/Minch	Chamo	AM60	PK	375	19/7/2022	Culex spp.	FF	B375			Direct ELISA tecniques	Positive in humans
AM43-ICDC-GM376	July	A/Minch	Doysa	AM43	ICDC	376	20/7/2022	An. gambiae s.l.	FF	B376	Sandwich ELISA techniques	Negative in Pf &Pv	Direct ELISA techniques	Negative in both
AM45-ICDC-GM377	July	A/Minch	Doysa	AM45	ICDC	377	20/7/2022	An. gambiae s.l.	FF	B377	Sandwich ELISA techniques	Negative in Pf &Pv	Direct ELISA techniques	Positive in humans
AM49-ICDC-Aed378	July	A/Minch	Doysa	AM49	ICDC	378	20/7/2022	Aedes Spp.	UF
AM57-PK-CX379	July	A/Minch	Doysa	AM57	PK	379	20/7/2022	Culex spp.	FF	B379			Direct ELISA tecniques	Positive in humans
AM57-PK-CX380	July	A/Minch	Doysa	AM57	PK	380	20/7/2022	Culex spp.	FF	B380			Direct ELISA tecniques	Positive in humans
AM57-PK-CX381	July	A/Minch	Doysa	AM57	PK	381	20/7/2022	Culex spp.	FF	B381			Direct ELISA tecniques	Positive in humans
AM57-PK-CX382	July	A/Minch	Doysa	AM57	PK	382	20/7/2022	Culex spp.	FF	B382			Direct ELISA tecniques	Positive in humans
AM57-PK-CX383	July	A/Minch	Doysa	AM57	PK	383	20/7/2022	Culex spp.	FF	B383			Direct ELISA tecniques	Positive in humans
AM57-PK-CX384	July	A/Minch	Doysa	AM57	PK	384	20/7/2022	Culex spp.	FF	B384			Direct ELISA tecniques	Positive in humans
AM57-PK-CX385	July	A/Minch	Doysa	AM57	PK	385	20/7/2022	Culex spp.	FF	B385			Direct ELISA tecniques	Positive in humans
AM57-PK-CX386	July	A/Minch	Doysa	AM57	PK	386	20/7/2022	Culex spp.	FF	B386			Direct ELISA tecniques	Positive in humans
AM57-PK-CX387	July	A/Minch	Doysa	AM57	PK	387	20/7/2022	Culex spp.	FF	B387			Direct ELISA tecniques	Positive in humans
AM57-PK-CX388	July	A/Minch	Doysa	AM57	PK	388	20/7/2022	Culex spp.	FF	B388			Direct ELISA tecniques	Positive in humans
AM58-PK-CX389	July	A/Minch	Doysa	AM58	PK	389	20/7/2022	Culex spp.	FF	B389			Direct ELISA tecniques	Positive in humans
AM58-PK-CX390	July	A/Minch	Doysa	AM58	PK	390	20/7/2022	Culex spp.	FF	B390			Direct ELISA tecniques	Positive in humans
AM58-PK-CX391	July	A/Minch	Doysa	AM58	PK	391	20/7/2022	Culex spp.	FF	B391			Direct ELISA tecniques	Positive in humans
AM58-PK-CX392	July	A/Minch	Doysa	AM58	PK	392	20/7/2022	Culex spp.	FF	B392			Direct ELISA tecniques	Positive in humans
AM58-PK-CX393	July	A/Minch	Doysa	AM58	PK	393	20/7/2022	Culex spp.	FF	B393			Direct ELISA tecniques	Positive in humans
AM58-PK-CX394	July	A/Minch	Doysa	AM58	PK	394	20/7/2022	Culex spp.	FF	B394			Direct ELISA tecniques	Positive in humans
AM58-PK-CX395	July	A/Minch	Doysa	AM58	PK	395	20/7/2022	Culex spp.	FF	B395			Direct ELISA tecniques	Positive in humans
AM58-PK-CX396	July	A/Minch	Doysa	AM58	PK	396	20/7/2022	Culex spp.	FF	B396			Direct ELISA tecniques	Positive in humans
AM58-PK-CX397	July	A/Minch	Doysa	AM58	PK	397	20/7/2022	Culex spp.	FF	B397			Direct ELISA tecniques	Positive in humans
AM58-PK-CX398	July	A/Minch	Doysa	AM58	PK	398	20/7/2022	Culex spp.	FF	B398			Direct ELISA tecniques	Positive in humans
AM04-ICDC-GM399	Augest	A/Minch	Dilfana	AM04	ICDC	399	23/8/2022	An. gambiae s.l.	UF	B399	Sandwich ELISA techniques	Negative in Pf &Pv
AM51-PK-GM400	Augest	A/Minch	Dilfana	AM51	PK	400	23/8/2022	An. gambiae s.l.	FF	B400	Sandwich ELISA techniques	Negative in Pf &Pv	Direct ELISA tecniques	Positive in humans
AM51-PK-GM401	Augest	A/Minch	Dilfana	AM51	PK	401	23/8/2022	An. gambiae s.l.	FF	B401	Sandwich ELISA techniques	Negative in Pf &Pv	Direct ELISA tecniques	Positive in humans
AM51-PK-GM402	Augest	A/Minch	Dilfana	AM51	PK	402	23/8/2022	An. gambiae s.l.	FF	B402	Sandwich ELISA techniques	Negative in Pf &Pv	Direct ELISA tecniques	Positive in humans
AM51-PK-CX403	Augest	A/Minch	Dilfana	AM51	PK	403	23/8/2022	Culex spp.	FF	B403			Direct ELISA tecniques	Positive in humans
AM51-PK-CX404	Augest	A/Minch	Dilfana	AM51	PK	404	23/8/2022	Culex spp.	FF	B404			Direct ELISA tecniques	Positive in humans
AM51-PK-CX405	Augest	A/Minch	Dilfana	AM51	PK	405	23/8/2022	Culex spp.	FF	B405			Direct ELISA tecniques	Positive in humans
AM51-PK-CX406	Augest	A/Minch	Dilfana	AM51	PK	406	23/8/2022	Culex spp.	FF	B406			Direct ELISA tecniques	Positive in humans
AM51-PK-CX407	Augest	A/Minch	Dilfana	AM51	PK	407	23/8/2022	Culex spp.	FF	B407			Direct ELISA tecniques	Positive in humans
AM51-PK-CX408	Augest	A/Minch	Dilfana	AM51	PK	408	23/8/2022	Culex spp.	FF	B408			Direct ELISA tecniques	Positive in humans
AM51-PK-CX409	Augest	A/Minch	Dilfana	AM51	PK	409	23/8/2022	Culex spp.	FF	B409			Direct ELISA tecniques	Positive in humans
AM51-PK-CX410	Augest	A/Minch	Dilfana	AM51	PK	410	23/8/2022	Culex spp.	FF	B410			Direct ELISA tecniques	Positive in humans
AM51-PK-CX411	Augest	A/Minch	Dilfana	AM51	PK	411	23/8/2022	Culex spp.	FF	B411			Direct ELISA tecniques	Positive in humans
AM51-PK-CX412	Augest	A/Minch	Dilfana	AM51	PK	412	23/8/2022	Culex spp.	FF	B412			Direct ELISA tecniques	Positive in humans
AM52-PK-GM413	Augest	A/Minch	Dilfana	AM52	PK	413	23/8/2022	An. gambiae s.l.	FF	B413	Sandwich ELISA techniques	Negative in Pf &Pv	Direct ELISA tecniques	Positive in humans
AM52-PK-GM414	Augest	A/Minch	Dilfana	AM52	PK	414	23/8/2022	An. gambiae s.l.	FF	B414	Sandwich ELISA techniques	Negative in Pf &Pv	Direct ELISA tecniques	Positive in humans
AM52-PK-GM415	Augest	A/Minch	Dilfana	AM52	PK	415	23/8/2022	An. gambiae s.l.	FF	B415	Sandwich ELISA techniques	Negative in Pf &Pv	Direct ELISA tecniques	Positive in humans
AM12-ICDC-Aed416	Augest	A/Minch	Kulfo/mezgid	AM12	ICDC	416	24/8/2022	Aedes Spp.	UF
AM14-ICDC-GM417	Augest	A/Minch	Kulfo/mezgid	AM14	ICDC	417	24/08/2022	An. gambiae s.l.	UF	B417	Sandwich ELISA techniques	Negative in Pf &Pv
AM16-ICDC-GM418	Augest	A/Minch	Kulfo/mezgid	AM16	ICDC	418	24/08/2022	An. gambiae s.l.	UF	B418	Sandwich ELISA techniques	Negative in Pf &Pv
AM12-ICDC-GM419	Augest	A/Minch	Kulfo/mezgid	AM18	ICDC	419	24/08/2022	An. gambiae s.l.	UF	B419	Sandwich ELISA techniques	Negative in Pf &Pv
AM19-ICDC-GM420	Augest	A/Minch	Kulfo/mezgid	AM19	ICDC	420	24/08/2022	An. gambiae s.l.	UF	B420	Sandwich ELISA techniques	Negative in Pf &Pv
AM53-PK-CX421	Augest	A/Minch	Kulfo/mezgid	AM53	PK	421	24/08/2022	Culex spp.	FF	B421			Direct ELISA tecniques	Positive in humans
AM53-PK-CX422	Augest	A/Minch	Kulfo/mezgid	AM53	PK	422	24/08/2022	Culex spp.	FF	B422			Direct ELISA tecniques	Positive in humans
AM53-PK-CX423	Augest	A/Minch	Kulfo/mezgid	AM53	PK	423	24/08/2022	Culex spp.	FF	B423			Direct ELISA tecniques	Positive in humans
AM53-PK-CX424	Augest	A/Minch	Kulfo/mezgid	AM53	PK	424	24/08/2022	Culex spp.	FF	B424			Direct ELISA tecniques	Positive in humans
AM53-PK-CX425	Augest	A/Minch	Kulfo/mezgid	AM53	PK	425	24/08/2022	Culex spp.	FF	B425			Direct ELISA tecniques	Positive in humans
AM53-PK-CX426	Augest	A/Minch	Kulfo/mezgid	AM53	PK	426	24/08/2022	Culex spp.	FF	B426			Direct ELISA tecniques	Positive in humans
AM53-PK-CX427	Augest	A/Minch	Kulfo/mezgid	AM53	PK	427	24/08/2022	Culex spp.	FF	B427			Direct ELISA tecniques	Positive in humans
AM53-PK-CX428	Augest	A/Minch	Kulfo/mezgid	AM53	PK	428	24/08/2022	Culex spp.	FF	B428			Direct ELISA tecniques	Positive in humans
AM53-PK-CX429	Augest	A/Minch	Kulfo/mezgid	AM53	PK	429	24/08/2022	Culex spp.	FF	B429			Direct ELISA tecniques	Positive in humans
AM53-PK-CX430	Augest	A/Minch	Kulfo/mezgid	AM53	PK	430	24/08/2022	Culex spp.	FF	B430			Direct ELISA tecniques	Positive in humans
AM54-PK-GM431	Augest	A/Minch	Kulfo/mezgid	AM54	PK	431	24/08/2022	An. gambiae s.l.	FF	B431	Sandwich ELISA techniques	Negative in Pf &Pv	Direct ELISA tecniques	Positive in humans
AM54-PK-CX432	Augest	A/Minch	Kulfo/mezgid	AM54	PK	432	24/08/2022	Culex spp.	FF	B432			Direct ELISA tecniques	Positive in humans
AM54-PK-CX433	Augest	A/Minch	Kulfo/mezgid	AM54	PK	433	24/08/2022	Culex spp.	FF	B433			Direct ELISA tecniques	Positive in humans
AM54-PK-CX434	Augest	A/Minch	Kulfo/mezgid	AM54	PK	434	24/08/2022	Culex spp.	FF	B434			Direct ELISA tecniques	Positive in humans
AM54-PK-CX435	Augest	A/Minch	Kulfo/mezgid	AM54	PK	435	24/08/2022	Culex spp.	FF	B435			Direct ELISA tecniques	Positive in humans
AM54-PK-CX436	Augest	A/Minch	Kulfo/mezgid	AM54	PK	436	24/08/2022	Culex spp.	FF	B436			Direct ELISA tecniques	Positive in humans
AM54-PK-CX437	Augest	A/Minch	Kulfo/mezgid	AM54	PK	437	24/08/2022	Culex spp.	FF	B437			Direct ELISA tecniques	Mixed
AM54-PK-CX438	Augest	A/Minch	Kulfo/mezgid	AM54	PK	438	24/08/2022	Culex spp.	FF	B438			Direct ELISA tecniques	Positive in humans
AM54-PK-CX439	Augest	A/Minch	Kulfo/mezgid	AM54	PK	439	24/08/2022	Culex spp.	FF	B439			Direct ELISA tecniques	Positive in humans
AM54-PK-CX440	Augest	A/Minch	Kulfo/mezgid	AM54	PK	440	24/08/2022	Culex spp.	FF	B440			Direct ELISA tecniques	Positive in humans
AM54-PK-CX441	Augest	A/Minch	Kulfo/mezgid	AM54	PK	441	24/08/2022	Culex spp.	FF	B441			Direct ELISA tecniques	Positive in humans
AM24-ICDC-GM442	Augest	A/Minch	Woze	AM24	ICDC	442	25/08/2022	An. gambiae s.l.	FF	B442	Sandwich ELISA techniques	Negative in Pf &Pv	Direct ELISA tecniques	Positive in humans
AM25-ICDC-Aed443	Augest	A/Minch	Woze	AM25	ICDC	443	25/08/2022	Aedes Spp.	UF
AM55-PK-CX444	Augest	A/Minch	Woze	AM55	PK	444	25/08/2022	Culex spp.	FF	B444			Direct ELISA tecniques	Positive in humans
AM55-PK-CX445	Augest	A/Minch	Woze	AM55	PK	445	25/08/2022	Culex spp.	FF	B445			Direct ELISA tecniques	Positive in humans
AM55-PK-CX446	Augest	A/Minch	Woze	AM55	PK	446	25/08/2022	Culex spp.	FF	B446			Direct ELISA tecniques	Positive in humans
AM55-PK-CX447	Augest	A/Minch	Woze	AM55	PK	447	25/08/2022	Culex spp.	FF	B447			Direct ELISA tecniques	Positive in humans
AM55-PK-CX448	Augest	A/Minch	Woze	AM55	PK	448	25/08/2022	Culex spp.	FF	B448			Direct ELISA tecniques	Positive in humans
AM55-PK-CX449	Augest	A/Minch	Woze	AM55	PK	449	25/08/2022	Culex spp.	FF	B449			Direct ELISA tecniques	Positive in humans
AM55-PK-CX450	Augest	A/Minch	Woze	AM55	PK	450	25/08/2022	Culex spp.	FF	B450			Direct ELISA tecniques	Positive in humans
AM55-PK-CX451	Augest	A/Minch	Woze	AM55	PK	451	25/08/2022	Culex spp.	FF	B451			Direct ELISA tecniques	Positive in humans
AM55-PK-CX452	Augest	A/Minch	Woze	AM55	PK	452	25/08/2022	Culex spp.	FF	B452			Direct ELISA tecniques	Positive in humans
AM55-PK-CX453	Augest	A/Minch	Woze	AM55	PK	453	25/08/2022	Culex spp.	FF	B453			Direct ELISA tecniques	Positive in humans
AM56-PK-CX454	Augest	A/Minch	Woze	AM56	PK	454	25/08/2022	Culex spp.	FF	B454			Direct ELISA tecniques	Positive in humans
AM56-PK-CX455	Augest	A/Minch	Woze	AM56	PK	455	25/08/2022	Culex spp.	FF	B455			Direct ELISA tecniques	Positive in humans
AM56-PK-CX456	Augest	A/Minch	Woze	AM56	PK	456	25/08/2022	Culex spp.	FF	B456			Direct ELISA tecniques	Positive in humans
AM56-PK-CX457	Augest	A/Minch	Woze	AM56	PK	457	25/08/2022	Culex spp.	FF	B457			Direct ELISA tecniques	Positive in humans
AM56-PK-CX458	Augest	A/Minch	Woze	AM56	PK	458	25/08/2022	Culex spp.	FF	B458			Direct ELISA tecniques	Positive in humans
AM56-PK-CX459	Augest	A/Minch	Woze	AM56	PK	459	25/08/2022	Culex spp.	FF	B459			Direct ELISA tecniques	Positive in humans
AM56-PK-CX460	Augest	A/Minch	Woze	AM56	PK	460	25/08/2022	Culex spp.	FF	B460			Direct ELISA tecniques	Positive in humans
AM56-PK-CX461	Augest	A/Minch	Woze	AM56	PK	461	25/08/2022	Culex spp.	FF	B461			Direct ELISA tecniques	Positive in humans
AM56-PK-CX462	Augest	A/Minch	Woze	AM56	PK	462	25/08/2022	Culex spp.	FF	B462			Direct ELISA tecniques	Positive in humans
AM56-PK-CX463	Augest	A/Minch	Woze	AM56	PK	463	25/08/2022	Culex spp.	FF	B463			Direct ELISA tecniques	Positive in humans
AM35-ICDC-Aed464	Augest	A/Minch	Chamo	AM35	ICDC	464	26/08/2022	Aedes Spp.	UF
AM37-ICDC-GM465	Augest	A/Minch	Chamo	AM37	ICDC	465	26/08/2022	An. gambiae s.l.	UF	B465	Sandwich ELISA techniques	Negative in Pf &Pv
AM37-ICDC-Aed466	Augest	A/Minch	Chamo	AM37	ICDC	466	26/08/2022	Aedes Spp.	UF
AM38-ICDC-GM467	Augest	A/Minch	Chamo	AM38	ICDC	467	26/08/2022	An. gambiae s.l.	UF	B467	Sandwich ELISA techniques	Negative in Pf &Pv
AM38-ICDC-GM468	Augest	A/Minch	Chamo	AM38	ICDC	468	26/08/2022	An. gambiae s.l.	UF	B468	Sandwich ELISA techniques	Negative in Pf &Pv
AM38-ICDC-GM469	Augest	A/Minch	Chamo	AM38	ICDC	469	26/08/2022	An. gambiae s.l.	UF	B469	Sandwich ELISA techniques	Negative in Pf &Pv
AM38-ICDC-GM470	Augest	A/Minch	Chamo	AM38	ICDC	470	26/08/2022	An. gambiae s.l.	UF	B470	Sandwich ELISA techniques	Negative in Pf &Pv
AM38-ICDC-GM471	Augest	A/Minch	Chamo	AM38	ICDC	471	26/08/2022	An. gambiae s.l.	UF	B471	Sandwich ELISA techniques	Negative in Pf &Pv
AM38-ICDC-Aed472	Augest	A/Minch	Chamo	AM38	ICDC	472	26/08/2022	Aedes Spp.	UF
AM39-ICDC-GM473	Augest	A/Minch	Chamo	AM39	ICDC	473	26/08/2022	An. gambiae s.l.	UF	B473	Sandwich ELISA techniques	Negative in Pf &Pv
AM39-ICDC-GM474	Augest	A/Minch	Chamo	AM39	ICDC	474	26/08/2022	An. gambiae s.l.	UF	B474	Sandwich ELISA techniques	Negative in Pf &Pv
AM39-ICDC-GM475	Augest	A/Minch	Chamo	AM39	ICDC	475	26/08/2022	An. gambiae s.l.	UF	B475	Sandwich ELISA techniques	Negative in Pf &Pv
AM39-ICDC-Aed476	Augest	A/Minch	Chamo	AM39	ICDC	476	26/08/2022	Aedes Spp.	UF
AM59-PK-CX477	Augest	A/Minch	Chamo	AM59	PK	477	26/08/2022	Culex spp.	FF	B477			Direct ELISA tecniques	Positive in humans
AM59-PK-CX478	Augest	A/Minch	Chamo	AM59	PK	478	26/08/2022	Culex spp.	FF	B478			Direct ELISA tecniques	Positive in humans
AM59-PK-CX479	Augest	A/Minch	Chamo	AM59	PK	479	26/08/2022	Culex spp.	FF	B479			Direct ELISA tecniques	Positive in humans
AM59-PK-CX480	Augest	A/Minch	Chamo	AM59	PK	480	26/08/2022	Culex spp.	FF	B480			Direct ELISA tecniques	Positive in humans
AM59-PK-CX481	Augest	A/Minch	Chamo	AM59	PK	481	26/08/2022	Culex spp.	FF	B481			Direct ELISA tecniques	Positive in humans
AM59-PK-CX482	Augest	A/Minch	Chamo	AM59	PK	482	26/08/2022	Culex spp.	FF	B482			Direct ELISA tecniques	Positive in humans
AM59-PK-CX483	Augest	A/Minch	Chamo	AM59	PK	483	26/08/2022	Culex spp.	FF	B483			Direct ELISA tecniques	Positive in humans
AM59-PK-CX484	Augest	A/Minch	Chamo	AM59	PK	484	26/08/2022	Culex spp.	FF	B484			Direct ELISA tecniques	Positive in humans
AM59-PK-CX485	Augest	A/Minch	Chamo	AM59	PK	485	26/08/2022	Culex spp.	FF	B485			Direct ELISA tecniques	Positive in humans
AM59-PK-CX486	Augest	A/Minch	Chamo	AM59	PK	486	26/08/2022	Culex spp.	FF	B486			Direct ELISA tecniques	Positive in humans
AM60-PK-CX487	Augest	A/Minch	Chamo	AM59	PK	487	26/08/2022	Culex spp.	FF	B487			Direct ELISA tecniques	Positive in humans
AM60-PK-CX488	Augest	A/Minch	Chamo	AM59	PK	488	26/08/2022	Culex spp.	FF	B488			Direct ELISA tecniques	Positive in humans
AM60-PK-CX489	Augest	A/Minch	Chamo	AM59	PK	489	26/08/2022	Culex spp.	FF	B489			Direct ELISA tecniques	Positive in humans
AM60-PK-CX490	Augest	A/Minch	Chamo	AM59	PK	490	26/08/2022	Culex spp.	FF	B490			Direct ELISA tecniques	Positive in humans
AM60-PK-CX491	Augest	A/Minch	Chamo	AM59	PK	491	26/08/2022	Culex spp.	FF	B491			Direct ELISA tecniques	Positive in humans
AM60-PK-CX492	Augest	A/Minch	Chamo	AM59	PK	492	26/08/2022	Culex spp.	FF	B492			Direct ELISA tecniques	Positive in humans
AM60-PK-CX493	Augest	A/Minch	Chamo	AM59	PK	493	26/08/2022	Culex spp.	FF	B493			Direct ELISA tecniques	Positive in humans
AM60-PK-CX494	Augest	A/Minch	Chamo	AM59	PK	494	26/08/2022	Culex spp.	FF	B494			Direct ELISA tecniques	Positive in humans
AM60-PK-CX495	Augest	A/Minch	Chamo	AM59	PK	495	26/08/2022	Culex spp.	FF	B495			Direct ELISA tecniques	Positive in humans
AM60-PK-CX496	Augest	A/Minch	Chamo	AM59	PK	496	26/08/2022	Culex spp.	FF	B496			Direct ELISA tecniques	Positive in humans
AM41-ICDC-GM497	Augest	A/Minch	Doysa	AM41	ICDC	497	27/08/2022	An. gambiae s.l.	UF	B497	Sandwich ELISA techniques	Negative in Pf &Pv
AM41-ICDC-GM498	Augest	A/Minch	Doysa	AM41	ICDC	498	27/08/2022	An. gambiae s.l.	UF	B498	Sandwich ELISA techniques	Negative in Pf &Pv
AM41-ICDC-GM499	Augest	A/Minch	Doysa	AM41	ICDC	499	27/08/2022	An. gambiae s.l.	UF	B499	Sandwich ELISA techniques	Negative in Pf &Pv
AM42-ICDC-GM1500	Augest	A/Minch	Doysa	AM42	ICDC	500	27/08/2022	An. gambiae s.l.	UF	B500	Sandwich ELISA techniques	Negative in Pf &Pv
AM42-ICDC-GM1501	Augest	A/Minch	Doysa	AM42	ICDC	501	27/08/2022	An. gambiae s.l.	UF	B501	Sandwich ELISA techniques	Negative in Pf &Pv
AM42-ICDC-GM502	Augest	A/Minch	Doysa	AM42	ICDC	502	27/08/2022	An. gambiae s.l.	UF	B502	Sandwich ELISA techniques	Negative in Pf &Pv
AM42-ICDC-GM503	Augest	A/Minch	Doysa	AM42	ICDC	503	27/08/2022	An. gambiae s.l.	UF	B503	Sandwich ELISA techniques	Negative in Pf &Pv
AM43-ICDC-GM504	Augest	A/Minch	Doysa	AM43	ICDC	504	27/08/2022	An. gambiae s.l.	UF	B504	Sandwich ELISA techniques	Negative in Pf &Pv
AM43-ICDC-GM505	Augest	A/Minch	Doysa	AM43	ICDC	505	27/08/2022	An. gambiae s.l.	FF	B505	Sandwich ELISA techniques	Negative in Pf &Pv	Direct ELISA tecniques	Positive in humans
AM43-ICDC-GM506	Augest	A/Minch	Doysa	AM43	ICDC	506	27/08/2022	An. gambiae s.l.	UF	B506	Sandwich ELISA techniques	Negative in Pf &Pv
AM43-ICDC-GM507	Augest	A/Minch	Doysa	AM43	ICDC	507	27/08/2022	An. gambiae s.l.	UF	B507	Sandwich ELISA techniques	Negative in Pf &Pv
AM45-ICDC-GM508	Augest	A/Minch	Doysa	AM45	ICDC	508	27/08/2022	An. gambiae s.l.	UF	B508	Sandwich ELISA techniques	Negative in Pf &Pv
AM45-ICDC-GM509	Augest	A/Minch	Doysa	AM45	ICDC	509	27/08/2022	An. gambiae s.l.	UF	B509	Sandwich ELISA techniques	Negative in Pf &Pv
AM45-ICDC-GM510	Augest	A/Minch	Doysa	AM45	ICDC	510	27/08/2022	An. gambiae s.l.	UF	B510	Sandwich ELISA techniques	Negative in Pf &Pv
AM45-ICDC-GM511	Augest	A/Minch	Doysa	AM45	ICDC	511	27/08/2022	An. gambiae s.l.	UF	B511	Sandwich ELISA techniques	Negative in Pf &Pv
AM45-ICDC-GM512	Augest	A/Minch	Doysa	AM45	ICDC	512	27/08/2022	An. gambiae s.l.	UF	B512	Sandwich ELISA techniques	Negative in Pf &Pv
AM45-ICDC-GM513	Augest	A/Minch	Doysa	AM45	ICDC	513	27/08/2022	An. gambiae s.l.	UF	B513	Sandwich ELISA techniques	Negative in Pf &Pv
AM45-ICDC-GM514	Augest	A/Minch	Doysa	AM45	ICDC	514	27/08/2022	An. gambiae s.l.	FF	B514	Sandwich ELISA techniques	Negative in Pf &Pv	Direct ELISA tecniques	Negative in both
AM45-ICDC-GM515	Augest	A/Minch	Doysa	AM45	ICDC	515	27/08/2022	An. gambiae s.l.	UF	B515	Sandwich ELISA techniques	Negative in Pf &Pv
AM45-ICDC-Aed516	Augest	A/Minch	Doysa	AM45	ICDC	516	27/08/2022	Aedes Spp.	UF
AM46-ICDC-GM517	Augest	A/Minch	Doysa	AM46	ICDC	517	27/08/2022	An. gambiae s.l.	UF	B517	Sandwich ELISA techniques	Negative in Pf &Pv
AM46-ICDC-GM518	Augest	A/Minch	Doysa	AM46	ICDC	518	27/08/2022	An. gambiae s.l.	UF	B518	Sandwich ELISA techniques	Negative in Pf &Pv
AM46-ICDC-GM519	Augest	A/Minch	Doysa	AM46	ICDC	519	27/08/2022	An. gambiae s.l.	FF	B519	Sandwich ELISA techniques	Negative in Pf &Pv	Direct ELISA tecniques	Positive in humans
AM46-ICDC-GM520	Augest	A/Minch	Doysa	AM46	ICDC	520	27/08/2022	An. gambiae s.l.	UF	B520	Sandwich ELISA techniques	Negative in Pf &Pv
AM46-ICDC-GM521	Augest	A/Minch	Doysa	AM46	ICDC	521	27/08/2022	An. gambiae s.l.	UF	B521	Sandwich ELISA techniques	Negative in Pf &Pv
AM46-ICDC-GM522	Augest	A/Minch	Doysa	AM46	ICDC	522	27/08/2022	An. gambiae s.l.	UF	B522	Sandwich ELISA techniques	Negative in Pf &Pv
AM48-ICDC-GM523	Augest	A/Minch	Doysa	AM48	ICDC	523	27/08/2022	An. gambiae s.l.	FF	B523	Sandwich ELISA techniques	Negative in Pf &Pv	Direct ELISA tecniques	Negative in both
AM48-ICDC-GM524	Augest	A/Minch	Doysa	AM48	ICDC	524	27/08/2022	An. gambiae s.l.	UF	B524	Sandwich ELISA techniques	Negative in Pf &Pv
AM48-ICDC-GM525	Augest	A/Minch	Doysa	AM48	ICDC	525	27/08/2022	An. gambiae s.l.	UF	B525	Sandwich ELISA techniques	Negative in Pf &Pv
AM48-ICDC-GM526	Augest	A/Minch	Doysa	AM48	ICDC	526	27/08/2022	An. gambiae s.l.	UF	B526	Sandwich ELISA techniques	Negative in Pf &Pv
AM48-ICDC-GM527	Augest	A/Minch	Doysa	AM48	ICDC	527	27/08/2022	An. gambiae s.l.	UF	B527	Sandwich ELISA techniques	Negative in Pf &Pv
AM48-ICDC-GM528	Augest	A/Minch	Doysa	AM48	ICDC	528	27/08/2022	An. gambiae s.l.	UF	B528	Sandwich ELISA techniques	Negative in Pf &Pv
AM48-ICDC-GM529	Augest	A/Minch	Doysa	AM48	ICDC	529	27/08/2022	An. gambiae s.l.	UF	B529	Sandwich ELISA techniques	Negative in Pf &Pv
AM48-ICDC-GM530	Augest	A/Minch	Doysa	AM48	ICDC	530	27/08/2022	An. gambiae s.l.	UF	B530	Sandwich ELISA techniques	Negative in Pf &Pv
AM48-ICDC-GM531	Augest	A/Minch	Doysa	AM48	ICDC	531	27/08/2022	An. gambiae s.l.	UF	B531	Sandwich ELISA techniques	Negative in Pf &Pv
AM48-ICDC-GM532	Augest	A/Minch	Doysa	AM48	ICDC	532	27/08/2022	An. gambiae s.l.	UF	B532	Sandwich ELISA techniques	Negative in Pf &Pv
AM49-ICDC-GM533	Augest	A/Minch	Doysa	AM49	ICDC	533	27/08/2022	An. gambiae s.l.	FF	B533	Sandwich ELISA techniques	Negative in Pf &Pv	Direct ELISA tecniques	Negative in both
AM49-ICDC-GM534	Augest	A/Minch	Doysa	AM49	ICDC	534	27/08/2022	An. gambiae s.l.	UF	B534	Sandwich ELISA techniques	Negative in Pf &Pv
AM49-ICDC-GM535	Augest	A/Minch	Doysa	AM49	ICDC	535	27/08/2022	An. gambiae s.l.	UF	B535	Sandwich ELISA techniques	Negative in Pf &Pv
AM49-ICDC-GM536	Augest	A/Minch	Doysa	AM49	ICDC	536	27/08/2022	An. gambiae s.l.	UF	B536	Sandwich ELISA techniques	Negative in Pf &Pv
AM49-ICDC-GM537	Augest	A/Minch	Doysa	AM49	ICDC	537	27/08/2022	An. gambiae s.l.	UF	B537	Sandwich ELISA techniques	Negative in Pf &Pv
AM50-ICDC-GM538	Augest	A/Minch	Doysa	AM50	ICDC	538	27/08/2022	An. gambiae s.l.	UF	B538	Sandwich ELISA techniques	Negative in Pf &Pv
AM50-ICDC-GM539	Augest	A/Minch	Doysa	AM50	ICDC	539	27/08/2022	An. gambiae s.l.	UF	B539	Sandwich ELISA techniques	Negative in Pf &Pv
AM50-ICDC-GM540	Augest	A/Minch	Doysa	AM50	ICDC	540	27/08/2022	An. gambiae s.l.	UF	B540	Sandwich ELISA techniques	Negative in Pf &Pv
AM57-PK-GM541	Augest	A/Minch	Doysa	AM57	PK	541	27/08/2022	An. gambiae s.l.	FF	B541	Sandwich ELISA techniques	Negative in Pf &Pv	Direct ELISA tecniques	Positive in humans
AM57-PK-GM542	Augest	A/Minch	Doysa	AM57	PK	542	27/08/2022	An. gambiae s.l.	UF	B542	Sandwich ELISA techniques	Negative in Pf &Pv
AM57-PK-CX543	Augest	A/Minch	Doysa	AM57	PK	543	27/08/2022	Culex spp.	FF	B543			Direct ELISA tecniques	Positive in humans
AM57-PK-CX544	Augest	A/Minch	Doysa	AM57	PK	544	27/08/2022	Culex spp.	FF	B544			Direct ELISA tecniques	Positive in humans
AM57-PK-CX545	Augest	A/Minch	Doysa	AM57	PK	545	27/08/2022	Culex spp.	FF	B545			Direct ELISA tecniques	Positive in humans
AM57-PK-CX546	Augest	A/Minch	Doysa	AM57	PK	546	27/08/2022	Culex spp.	FF	B546			Direct ELISA tecniques	Positive in humans
AM57-PK-CX547	Augest	A/Minch	Doysa	AM57	PK	547	27/08/2022	Culex spp.	FF	B547			Direct ELISA tecniques	Positive in humans
AM57-PK-CX548	Augest	A/Minch	Doysa	AM57	PK	548	27/08/2022	Culex spp.	FF	B548			Direct ELISA tecniques	Positive in humans
AM57-PK-CX549	Augest	A/Minch	Doysa	AM57	PK	549	27/08/2022	Culex spp.	FF	B549			Direct ELISA tecniques	Positive in humans
AM57-PK-CX550	Augest	A/Minch	Doysa	AM57	PK	550	27/08/2022	Culex spp.	FF	B550			Direct ELISA tecniques	Positive in humans
AM57-PK-CX551	Augest	A/Minch	Doysa	AM57	PK	551	27/08/2022	Culex spp.	FF	B551			Direct ELISA tecniques	Positive in humans
AM57-PK-CX552	Augest	A/Minch	Doysa	AM57	PK	552	27/08/2022	Culex spp.	FF	B552			Direct ELISA tecniques	Positive in humans
AM58-PK-CX553	Augest	A/Minch	Doysa	AM58	PK	553	27/08/2022	Culex spp.	FF	B553			Direct ELISA tecniques	Positive in humans
AM58-PK-CX554	Augest	A/Minch	Doysa	AM58	PK	554	27/08/2022	Culex spp.	FF	B554			Direct ELISA tecniques	Positive in humans
AM58-PK-CX555	Augest	A/Minch	Doysa	AM58	PK	555	27/08/2022	Culex spp.	FF	B555			Direct ELISA tecniques	Positive in humans
AM58-PK-CX556	Augest	A/Minch	Doysa	AM58	PK	556	27/08/2022	Culex spp.	FF	B556			Direct ELISA tecniques	Positive in humans
AM58-PK-CX557	Augest	A/Minch	Doysa	AM58	PK	557	27/08/2022	Culex spp.	FF	B557			Direct ELISA tecniques	Positive in humans
AM58-PK-CX558	Augest	A/Minch	Doysa	AM58	PK	558	27/08/2022	Culex spp.	FF	B558			Direct ELISA tecniques	Positive in humans
AM58-PK-CX559	Augest	A/Minch	Doysa	AM58	PK	559	27/08/2022	Culex spp.	FF	B559			Direct ELISA tecniques	Positive in humans
AM58-PK-CX560	Augest	A/Minch	Doysa	AM58	PK	560	27/08/2022	Culex spp.	FF	B560			Direct ELISA tecniques	Positive in humans
AM58-PK-CX561	Augest	A/Minch	Doysa	AM58	PK	561	27/08/2022	Culex spp.	FF	B561			Direct ELISA tecniques	Positive in humans
AM58-PK-CX562	Augest	A/Minch	Doysa	AM58	PK	562	27/08/2022	Culex spp.	FF	B562			Direct ELISA tecniques	Positive in humans
AM01-ICDC-GM563	September	A/Minch	Dilfana	AM01	ICDC	563	22/09/2022	An. gambiae s.l.	UF	B563	Sandwich ELISA techniques	Negative in Pf &Pv
AM01-ICDC-GM564	September	A/Minch	Dilfana	AM01	ICDC	564	22/09/2022	An. gambiae s.l.	UF	B564	Sandwich ELISA techniques	Negative in Pf &Pv
AM01-ICDC-GM565	September	A/Minch	Dilfana	AM01	ICDC	565	22/09/2022	An. gambiae s.l.	UF	B565	Sandwich ELISA techniques	Negative in Pf &Pv
AM01-ICDC-GM566	September	A/Minch	Dilfana	AM01	ICDC	566	22/09/2022	An. gambiae s.l.	UF	B566	Sandwich ELISA techniques	Negative in Pf &Pv
AM01-ICDC-GM567	September	A/Minch	Dilfana	AM01	ICDC	567	22/09/2022	An. gambiae s.l.	UF	B567	Sandwich ELISA techniques	Negative in Pf &Pv
AM01-ICDC-GM568	September	A/Minch	Dilfana	AM01	ICDC	568	22/09/2022	An. gambiae s.l.	UF	B568	Sandwich ELISA techniques	Negative in Pf &Pv
AM01-ICDC-Aed569	September	A/Minch	Dilfana	AM01	ICDC	569	22/09/2022	Aedes Spp.	UF
AM01-ICDC-Aed570	September	A/Minch	Dilfana	AM01	ICDC	570	22/09/2022	Aedes Spp.	UF
AM02-ICDC-GM551	September	A/Minch	Dilfana	AM02	ICDC	571	22/09/2022	An. gambiae s.l.	UF	B571	Sandwich ELISA techniques	Negative in Pf &Pv
AM02-ICDC-GM572	September	A/Minch	Dilfana	AM02	ICDC	572	22/09/2022	An. gambiae s.l.	UF	B572	Sandwich ELISA techniques	Negative in Pf &Pv
AM02-ICDC-GM573	September	A/Minch	Dilfana	AM02	ICDC	573	22/09/2022	An. gambiae s.l.	UF	B573	Sandwich ELISA techniques	Negative in Pf &Pv
AM02-ICDC-GM574	September	A/Minch	Dilfana	AM02	ICDC	574	22/09/2022	An. gambiae s.l.	UF	B574	Sandwich ELISA techniques	Negative in Pf &Pv
AM02-ICDC-GM575	September	A/Minch	Dilfana	AM02	ICDC	575	22/09/2022	An. gambiae s.l.	UF	B575	Sandwich ELISA techniques	Negative in Pf &Pv
AM02-ICDC-GM576	September	A/Minch	Dilfana	AM02	ICDC	576	22/09/2022	An. gambiae s.l.	UF	B576	Sandwich ELISA techniques	Negative in Pf &Pv
AM02-ICDC-GM577	September	A/Minch	Dilfana	AM02	ICDC	577	22/09/2022	An. gambiae s.l.	UF	B577	Sandwich ELISA techniques	Negative in Pf &Pv
AM02-ICDC-GM578	September	A/Minch	Dilfana	AM02	ICDC	578	22/09/2022	An. gambiae s.l.	FF	B578	Sandwich ELISA techniques	Negative in Pf &Pv	Direct ELISA tecniques	Negative in both
AM02-ICDC-GM579	September	A/Minch	Dilfana	AM02	ICDC	579	22/09/2022	An. gambiae s.l.	UF	B579	Sandwich ELISA techniques	Negative in Pf &Pv
AM02-ICDC-GM580	September	A/Minch	Dilfana	AM02	ICDC	580	22/09/2022	An. gambiae s.l.	UF	B580	Sandwich ELISA techniques	Negative in Pf &Pv
AM02-ICDC-Aed581	September	A/Minch	Dilfana	AM02	ICDC	581	22/09/2022	Aedes Spp.	UF
AM02-ICDC-Aed582	September	A/Minch	Dilfana	AM02	ICDC	582	22/09/2022	Aedes Spp.	UF
AM02-ICDC-Aed583	September	A/Minch	Dilfana	AM02	ICDC	583	22/09/2022	Aedes Spp.	UF
AM03-ICDC-GM584	September	A/Minch	Dilfana	AM03	ICDC	584	22/09/2022	An. gambiae s.l.	UF	B584	Sandwich ELISA techniques	Negative in Pf &Pv
AM03-ICDC-GM585	September	A/Minch	Dilfana	AM03	ICDC	585	22/09/2022	An. gambiae s.l.	UF	B585	Sandwich ELISA techniques	Negative in Pf &Pv
AM03-ICDC-GM586	September	A/Minch	Dilfana	AM03	ICDC	586	22/09/2022	An. gambiae s.l.	UF	B586	Sandwich ELISA techniques	Negative in Pf &Pv
AM03-ICDC-GM587	September	A/Minch	Dilfana	AM03	ICDC	587	22/09/2022	An. gambiae s.l.	UF	B587	Sandwich ELISA techniques	Negative in Pf &Pv
AM03-ICDC-GM588	September	A/Minch	Dilfana	AM03	ICDC	588	22/09/2022	An. gambiae s.l.	UF	B588	Sandwich ELISA techniques	Negative in Pf &Pv
AM03-ICDC-GM589	September	A/Minch	Dilfana	AM03	ICDC	589	22/09/2022	An. gambiae s.l.	UF	B589	Sandwich ELISA techniques	Negative in Pf &Pv
AM03-ICDC-GM590	September	A/Minch	Dilfana	AM03	ICDC	590	22/09/2022	An. gambiae s.l.	UF	B590	Sandwich ELISA techniques	Negative in Pf &Pv
AM03-ICDC-GM591	September	A/Minch	Dilfana	AM03	ICDC	591	22/09/2022	An. gambiae s.l.	UF	B591	Sandwich ELISA techniques	Negative in Pf &Pv
AM03-ICDC-GM592	September	A/Minch	Dilfana	AM03	ICDC	592	22/09/2022	An. gambiae s.l.	UF	B592	Sandwich ELISA techniques	Negative in Pf &Pv
AM04-ICDC-GM593	September	A/Minch	Dilfana	AM04	ICDC	593	22/09/2022	An. gambiae s.l.	UF	B593	Sandwich ELISA techniques	Negative in Pf &Pv
AM04-ICDC-GM594	September	A/Minch	Dilfana	AM04	ICDC	594	22/09/2022	An. gambiae s.l.	UF	B594	Sandwich ELISA techniques	Negative in Pf &Pv
AM04-ICDC-GM595	September	A/Minch	Dilfana	AM04	ICDC	595	22/09/2022	An. gambiae s.l.	UF	B595	Sandwich ELISA techniques	Negative in Pf &Pv
AM04-ICDC-GM596	September	A/Minch	Dilfana	AM04	ICDC	596	22/09/2022	An. gambiae s.l.	UF	B596	Sandwich ELISA techniques	Negative in Pf &Pv
AM04-ICDC-GM597	September	A/Minch	Dilfana	AM04	ICDC	597	22/09/2022	An. gambiae s.l.	UF	B597	Sandwich ELISA techniques	Negative in Pf &Pv
AM04-ICDC-GM598	September	A/Minch	Dilfana	AM04	ICDC	598	22/09/2022	An. gambiae s.l.	FF	B598	Sandwich ELISA techniques	Negative in Pf &Pv	Direct ELISA tecniques	Negative in both
AM04-ICDC-GM599	September	A/Minch	Dilfana	AM04	ICDC	599	22/09/2022	An. gambiae s.l.	UF	B599	Sandwich ELISA techniques	Negative in Pf &Pv
AM04-ICDC-GM600	September	A/Minch	Dilfana	AM04	ICDC	600	22/09/2022	An. gambiae s.l.	FF	B600	Sandwich ELISA techniques	Negative in Pf &Pv	Direct ELISA tecniques	Negative in both
AM04-ICDC-Aed601	September	A/Minch	Dilfana	AM04	ICDC	601	22/09/2022	Aedes Spp.	UF
AM04-ICDC-Aed602	September	A/Minch	Dilfana	AM04	ICDC	602	22/09/2022	Aedes Spp.	UF
AM04-ICDC-Aed603	September	A/Minch	Dilfana	AM04	ICDC	603	22/09/2022	Aedes Spp.	UF
AM04-ICDC-Aed604	September	A/Minch	Dilfana	AM04	ICDC	604	22/09/2022	Aedes Spp.	UF
AM05 -ICDC-GM605	September	A/Minch	Dilfana	AM05	ICDC	605	22/09/2022	An. gambiae s.l.	UF	B605	Sandwich ELISA techniques	Negative in Pf &Pv
AM05 -ICDC-GM606	September	A/Minch	Dilfana	AM05	ICDC	606	22/09/2022	An. gambiae s.l.	UF	B606	Sandwich ELISA techniques	Negative in Pf &Pv
AM05 -ICDC-GM607	September	A/Minch	Dilfana	AM05	ICDC	607	22/09/2022	An. gambiae s.l.	UF	B607	Sandwich ELISA techniques	Negative in Pf &Pv
AM05 -ICDC-GM608	September	A/Minch	Dilfana	AM05	ICDC	608	22/09/2022	An. gambiae s.l.	UF	B608	Sandwich ELISA techniques	Negative in Pf &Pv
AM05 -ICDC-GM609	September	A/Minch	Dilfana	AM05	ICDC	609	22/09/2022	An. gambiae s.l.	FF	B609	Sandwich ELISA techniques	Negative in Pf &Pv	Direct ELISA tecniques	Positive in humans
AM05 -ICDC-GM610	September	A/Minch	Dilfana	AM05	ICDC	610	22/09/2022	An. gambiae s.l.	UF	B610	Sandwich ELISA techniques	Negative in Pf &Pv
AM05 -ICDC-GM611	September	A/Minch	Dilfana	AM05	ICDC	611	22/09/2022	An. gambiae s.l.	UF	B611	Sandwich ELISA techniques	Negative in Pf &Pv
AM05 -ICDC-GM612	September	A/Minch	Dilfana	AM05	ICDC	612	22/09/2022	An. gambiae s.l.	UF	B612	Sandwich ELISA techniques	Negative in Pf &Pv
AM05 -ICDC-GM613	September	A/Minch	Dilfana	AM05	ICDC	613	22/09/2022	An. gambiae s.l.	UF	B613	Sandwich ELISA techniques	Negative in Pf &Pv
AM05 -ICDC-GM614	September	A/Minch	Dilfana	AM05	ICDC	614	22/09/2022	An. gambiae s.l.	UF	B614	Sandwich ELISA techniques	Negative in Pf &Pv
AM05 -ICDC-GM615	September	A/Minch	Dilfana	AM05	ICDC	615	22/09/2022	An. gambiae s.l.	UF	B615	Sandwich ELISA techniques	Negative in Pf &Pv
AM05 -ICDC-GM616	September	A/Minch	Dilfana	AM05	ICDC	616	22/09/2022	An. gambiae s.l.	UF	B616	Sandwich ELISA techniques	Negative in Pf &Pv
AM05 -ICDC-GM617	September	A/Minch	Dilfana	AM05	ICDC	617	22/09/2022	An. gambiae s.l.	FF	B617	Sandwich ELISA techniques	Negative in Pf &Pv	Direct ELISA tecniques	Negative in both
AM05 -ICDC-Aed618	September	A/Minch	Dilfana	AM05	ICDC	618	22/09/2022	Aedes Spp.	UF
AM05 -ICDC-Aed619	September	A/Minch	Dilfana	AM05	ICDC	619	22/09/2022	Aedes Spp.	UF
AM06-ICDC-GM620	September	A/Minch	Dilfana	AM06	ICDC	620	22/09/2022	An. gambiae s.l.	UF	B620	Sandwich ELISA techniques	Negative in Pf &Pv
AM06-ICDC-GM621	September	A/Minch	Dilfana	AM06	ICDC	621	22/09/2022	An. gambiae s.l.	UF	B621	Sandwich ELISA techniques	Negative in Pf &Pv
AM06-ICDC-GM622	September	A/Minch	Dilfana	AM06	ICDC	622	22/09/2022	An. gambiae s.l.	FF	B622	Sandwich ELISA techniques	Negative in Pf &Pv	Direct ELISA tecniques	Negative in both
AM06-ICDC-GM623	September	A/Minch	Dilfana	AM06	ICDC	623	22/09/2022	An. gambiae s.l.	UF	B623	Sandwich ELISA techniques	Negative in Pf &Pv
AM06-ICDC-GM624	September	A/Minch	Dilfana	AM06	ICDC	624	22/09/2022	An. gambiae s.l.	UF	B624	Sandwich ELISA techniques	Negative in Pf &Pv
AM06-ICDC-GM625	September	A/Minch	Dilfana	AM06	ICDC	625	22/09/2022	An. gambiae s.l.	UF	B625	Sandwich ELISA techniques	Negative in Pf &Pv
AM06-ICDC-GM626	September	A/Minch	Dilfana	AM06	ICDC	626	22/09/2022	An. gambiae s.l.	UF	B626	Sandwich ELISA techniques	Negative in Pf &Pv
AM06-ICDC-Aed627	September	A/Minch	Dilfana	AM06	ICDC	627	22/09/2022	Aedes Spp.	UF
AM06-ICDC-Aed628	September	A/Minch	Dilfana	AM06	ICDC	628	22/09/2022	Aedes Spp.	UF
AM06-ICDC-Aed629	September	A/Minch	Dilfana	AM06	ICDC	629	22/09/2022	Aedes Spp.	UF
AM07-ICDC-GM630	September	A/Minch	Dilfana	AM07	ICDC	630	22/09/2022	An. gambiae s.l.	UF	B630	Sandwich ELISA techniques	Negative in Pf &Pv
AM07-ICDC-GM631	September	A/Minch	Dilfana	AM07	ICDC	631	22/09/2022	An. gambiae s.l.	UF	B631	Sandwich ELISA techniques	Negative in Pf &Pv
AM07-ICDC-GM632	September	A/Minch	Dilfana	AM07	ICDC	632	22/09/2022	An. gambiae s.l.	UF	B632	Sandwich ELISA techniques	Negative in Pf &Pv
AM07-ICDC-GM633	September	A/Minch	Dilfana	AM07	ICDC	633	22/09/2022	An. gambiae s.l.	UF	B633	Sandwich ELISA techniques	Negative in Pf &Pv
AM07-ICDC-GM634	September	A/Minch	Dilfana	AM07	ICDC	634	22/09/2022	An. gambiae s.l.	UF	B634	Sandwich ELISA techniques	Negative in Pf &Pv
AM07-ICDC-GM635	September	A/Minch	Dilfana	AM07	ICDC	635	22/09/2022	An. gambiae s.l.	UF	B635	Sandwich ELISA techniques	Negative in Pf &Pv
AM07-ICDC-GM636	September	A/Minch	Dilfana	AM07	ICDC	636	22/09/2022	An. gambiae s.l.	UF	B636	Sandwich ELISA techniques	Negative in Pf &Pv
AM07-ICDC-GM637	September	A/Minch	Dilfana	AM07	ICDC	637	22/09/2022	An. gambiae s.l.	UF	B637	Sandwich ELISA techniques	Negative in Pf &Pv
AM07-ICDC-GM638	September	A/Minch	Dilfana	AM07	ICDC	638	22/09/2022	An. gambiae s.l.	UF	B638	Sandwich ELISA techniques	Negative in Pf &Pv
AM07-ICDC-GM639	September	A/Minch	Dilfana	AM07	ICDC	639	22/09/2022	An. gambiae s.l.	UF	B639	Sandwich ELISA techniques	Negative in Pf &Pv
AM07-ICDC-GM640	September	A/Minch	Dilfana	AM07	ICDC	640	22/09/2022	An. gambiae s.l.	UF	B640	Sandwich ELISA techniques	Negative in Pf &Pv
AM07-ICDC-GM641	September	A/Minch	Dilfana	AM07	ICDC	641	22/09/2022	An. gambiae s.l.	UF	B641	Sandwich ELISA techniques	Negative in Pf &Pv
AM07-ICDC-GM642	September	A/Minch	Dilfana	AM07	ICDC	642	22/09/2022	An. gambiae s.l.	UF	B642	Sandwich ELISA techniques	Negative in Pf &Pv
AM07-ICDC-GM643	September	A/Minch	Dilfana	AM07	ICDC	643	22/09/2022	An. gambiae s.l.	UF	B643	Sandwich ELISA techniques	Negative in Pf &Pv
AM07-ICDC-GM644	September	A/Minch	Dilfana	AM07	ICDC	644	22/09/2022	An. gambiae s.l.	UF	B644	Sandwich ELISA techniques	Negative in Pf &Pv
AM07-ICDC-GM645	September	A/Minch	Dilfana	AM07	ICDC	645	22/09/2022	An. gambiae s.l.	UF	B645	Sandwich ELISA techniques	Negative in Pf &Pv
AM07-ICDC-GM646	September	A/Minch	Dilfana	AM07	ICDC	646	22/09/2022	An. gambiae s.l.	UF	B646	Sandwich ELISA techniques	Negative in Pf &Pv
AM07-ICDC-GM647	September	A/Minch	Dilfana	AM07	ICDC	647	22/09/2022	An. gambiae s.l.	UF	B647	Sandwich ELISA techniques	Negative in Pf &Pv
AM07-ICDC-GM648	September	A/Minch	Dilfana	AM07	ICDC	648	22/09/2022	An. gambiae s.l.	FF	B648	Sandwich ELISA techniques	Negative in Pf &Pv	Direct ELISA tecniques	Negative in both
AM07-ICDC-GM649	September	A/Minch	Dilfana	AM07	ICDC	649	22/09/2022	An. gambiae s.l.	UF		Sandwich ELISA techniques	Negative in Pf &Pv
AM07-ICDC-Aed650	September	A/Minch	Dilfana	AM07	ICDC	650	22/09/2022	Aedes Spp.	UF
AM07-ICDC-Aed651	September	A/Minch	Dilfana	AM07	ICDC	651	22/09/2022	Aedes Spp.	UF
AM07-ICDC-Aed652	September	A/Minch	Dilfana	AM07	ICDC	652	22/09/2022	Aedes Spp.	UF
AM08-ICDC-GM653	September	A/Minch	Dilfana	AM08	ICDC	653	22/09/2022	An. gambiae s.l.	UF	B653	Sandwich ELISA techniques	Negative in Pf &Pv
AM08-ICDC-GM654	September	A/Minch	Dilfana	AM08	ICDC	654	22/09/2022	An. gambiae s.l.	FF	B654	Sandwich ELISA techniques	Negative in Pf &Pv	Direct ELISA tecniques	Negative in both
AM08-ICDC-GM655	September	A/Minch	Dilfana	AM08	ICDC	655	22/09/2022	An. gambiae s.l.	UF	B655	Sandwich ELISA techniques	Negative in Pf &Pv
AM08-ICDC-GM656	September	A/Minch	Dilfana	AM08	ICDC	656	22/09/2022	An. gambiae s.l.	UF	B656	Sandwich ELISA techniques	Negative in Pf &Pv
AM08-ICDC-GM657	September	A/Minch	Dilfana	AM08	ICDC	657	22/09/2022	An. gambiae s.l.	FF	B657	Sandwich ELISA techniques	Negative in Pf &Pv	Direct ELISA tecniques	Negative in both
AM08-ICDC-GM658	September	A/Minch	Dilfana	AM08	ICDC	658	22/09/2022	An. gambiae s.l.	FF	B658	Sandwich ELISA techniques	Negative in Pf &Pv	Direct ELISA tecniques	Negative in both
AM08-ICDC-GM659	September	A/Minch	Dilfana	AM08	ICDC	659	22/09/2022	An. gambiae s.l.	FF	B659	Sandwich ELISA techniques	Negative in Pf &Pv	Direct ELISA tecniques	Negative in both
AM08-ICDC-GM660	September	A/Minch	Dilfana	AM08	ICDC	660	22/09/2022	An. gambiae s.l.	UF	B660	Sandwich ELISA techniques	Negative in Pf &Pv
AM08-ICDC-GM661	September	A/Minch	Dilfana	AM08	ICDC	661	22/09/2022	An. gambiae s.l.	UF	B661	Sandwich ELISA techniques	Negative in Pf &Pv
AM08-ICDC-GM662	September	A/Minch	Dilfana	AM08	ICDC	662	22/09/2022	An. gambiae s.l.	UF	B662	Sandwich ELISA techniques	Negative in Pf &Pv
AM08-ICDC-GM663	September	A/Minch	Dilfana	AM08	ICDC	663	22/09/2022	An. gambiae s.l.	UF	B663	Sandwich ELISA techniques	Negative in Pf &Pv
AM08-ICDC-GM664	September	A/Minch	Dilfana	AM08	ICDC	664	22/09/2022	An. gambiae s.l.	UF	B664	Sandwich ELISA techniques	Negative in Pf &Pv
AM08-ICDC-GM665	September	A/Minch	Dilfana	AM08	ICDC	665	22/09/2022	An. gambiae s.l.	UF	B665	Sandwich ELISA techniques	Negative in Pf &Pv
AM08-ICDC-GM666	September	A/Minch	Dilfana	AM08	ICDC	666	22/09/2022	An. gambiae s.l.	UF	B666	Sandwich ELISA techniques	Negative in Pf &Pv
AM08-ICDC-GM667	September	A/Minch	Dilfana	AM08	ICDC	667	22/09/2022	An. gambiae s.l.	UF	B667	Sandwich ELISA techniques	Negative in Pf &Pv
AM08-ICDC-GM668	September	A/Minch	Dilfana	AM08	ICDC	668	22/09/2022	An. gambiae s.l.	UF	B668	Sandwich ELISA techniques	Negative in Pf &Pv
AM08-ICDC-GM669	September	A/Minch	Dilfana	AM08	ICDC	669	22/09/2022	An. gambiae s.l.	UF	B669	Sandwich ELISA techniques	Negative in Pf &Pv
AM08-ICDC-GM670	September	A/Minch	Dilfana	AM08	ICDC	670	22/09/2022	An. gambiae s.l.	UF	B670	Sandwich ELISA techniques	Negative in Pf &Pv
AM08-ICDC-GM671	September	A/Minch	Dilfana	AM08	ICDC	671	22/09/2022	An. gambiae s.l.	UF	B671	Sandwich ELISA techniques	Negative in Pf &Pv
AM08-ICDC-GM672	September	A/Minch	Dilfana	AM08	ICDC	672	22/09/2022	An. gambiae s.l.	UF	B672	Sandwich ELISA techniques	Negative in Pf &Pv
AM08-ICDC-GM673	September	A/Minch	Dilfana	AM08	ICDC	673	22/09/2022	An. gambiae s.l.	UF	B673	Sandwich ELISA techniques	Negative in Pf &Pv
AM08-ICDC-GM674	September	A/Minch	Dilfana	AM08	ICDC	674	22/09/2022	An. gambiae s.l.	UF	B674	Sandwich ELISA techniques	Negative in Pf &Pv
AM08-ICDC-GM675	September	A/Minch	Dilfana	AM08	ICDC	675	22/09/2022	An. gambiae s.l.	UF	B675	Sandwich ELISA techniques	Negative in Pf &Pv
AM09-ICDC-GM676	September	A/Minch	Dilfana	AM09	ICDC	676	22/09/2022	An. gambiae s.l.	UF	B676	Sandwich ELISA techniques	Negative in Pf &Pv
AM09-ICDC-GM677	September	A/Minch	Dilfana	AM09	ICDC	677	22/09/2022	An. gambiae s.l.	UF	B677	Sandwich ELISA techniques	Negative in Pf &Pv
AM09-ICDC-GM678	September	A/Minch	Dilfana	AM09	ICDC	678	22/09/2022	An. gambiae s.l.	UF	B678	Sandwich ELISA techniques	Negative in Pf &Pv
AM09-ICDC-GM679	September	A/Minch	Dilfana	AM09	ICDC	679	22/09/2022	An. gambiae s.l.	UF	B679	Sandwich ELISA techniques	Negative in Pf &Pv
AM09-ICDC-GM680	September	A/Minch	Dilfana	AM09	ICDC	680	22/09/2022	An. gambiae s.l.	UF	B680	Sandwich ELISA techniques	Negative in Pf &Pv
AM09-ICDC-GM681	September	A/Minch	Dilfana	AM09	ICDC	681	22/09/2022	An. gambiae s.l.	UF	B681	Sandwich ELISA techniques	Negative in Pf &Pv
AM09-ICDC-GM682	September	A/Minch	Dilfana	AM09	ICDC	682	22/09/2022	An. gambiae s.l.	UF	B682	Sandwich ELISA techniques	Negative in Pf &Pv
AM09-ICDC-GM683	September	A/Minch	Dilfana	AM09	ICDC	683	22/09/2022	An. gambiae s.l.	UF	B683	Sandwich ELISA techniques	Negative in Pf &Pv
AM09-ICDC-GM684	September	A/Minch	Dilfana	AM09	ICDC	684	22/09/2022	An. gambiae s.l.	UF	B684	Sandwich ELISA techniques	Negative in Pf &Pv
AM09-ICDC-GM685	September	A/Minch	Dilfana	AM09	ICDC	685	22/09/2022	An. gambiae s.l.	UF	B685	Sandwich ELISA techniques	Negative in Pf &Pv
AM09-ICDC-GM686	September	A/Minch	Dilfana	AM09	ICDC	686	22/09/2022	An. gambiae s.l.	UF	B686	Sandwich ELISA techniques	Negative in Pf &Pv
AM09-ICDC-GM687	September	A/Minch	Dilfana	AM09	ICDC	687	22/09/2022	An. gambiae s.l.	UF	B687	Sandwich ELISA techniques	Negative in Pf &Pv
AM09-ICDC-GM688	September	A/Minch	Dilfana	AM09	ICDC	688	22/09/2022	An. gambiae s.l.	UF	B688	Sandwich ELISA techniques	Negative in Pf &Pv
AM09-ICDC-Aed689	September	A/Minch	Dilfana	AM09	ICDC	689	22/09/2022	Aedes Spp.	UF
AM09-ICDC-Aed690	September	A/Minch	Dilfana	AM09	ICDC	690	22/09/2022	Aedes Spp.	UF
AM09-ICDC-Aed691	September	A/Minch	Dilfana	AM09	ICDC	691	22/09/2022	Aedes Spp.	UF
AM09-ICDC-Aed692	September	A/Minch	Dilfana	AM09	ICDC	692	22/09/2022	Aedes Spp.	UF
AM09-ICDC-Aed693	September	A/Minch	Dilfana	AM09	ICDC	693	22/09/2022	Aedes Spp.	UF
AM10-ICDC-GM694	September	A/Minch	Dilfana	AM10	ICDC	694	22/09/2022	An. gambiae s.l.	UF	B694	Sandwich ELISA techniques	Negative in Pf &Pv
AM10-ICDC-GM695	September	A/Minch	Dilfana	AM10	ICDC	695	22/09/2022	An. gambiae s.l.	UF	B695	Sandwich ELISA techniques	Negative in Pf &Pv
AM10-ICDC-GM696	September	A/Minch	Dilfana	AM10	ICDC	696	22/09/2022	An. gambiae s.l.	UF	B696	Sandwich ELISA techniques	Negative in Pf &Pv
AM10-ICDC-GM697	September	A/Minch	Dilfana	AM10	ICDC	697	22/09/2022	An. gambiae s.l.	UF	B697	Sandwich ELISA techniques	Negative in Pf &Pv
AM10-ICDC-GM698	September	A/Minch	Dilfana	AM10	ICDC	698	22/09/2022	An. gambiae s.l.	UF	B698	Sandwich ELISA techniques	Negative in Pf &Pv
AM10-ICDC-GM699	September	A/Minch	Dilfana	AM10	ICDC	699	22/09/2022	An. gambiae s.l.	FF	B699	Sandwich ELISA techniques	Negative in Pf &Pv	Direct ELISA techniques	Negative in both
AM10-ICDC-GM700	September	A/Minch	Dilfana	AM10	ICDC	700	22/09/2022	An. gambiae s.l.	UF	B700	Sandwich ELISA techniques	Negative in Pf &Pv
AM10-ICDC-GM701	September	A/Minch	Dilfana	AM10	ICDC	701	22/09/2022	An. gambiae s.l.	UF	B701	Sandwich ELISA techniques	Negative in Pf &Pv
AM10-ICDC-GM702	September	A/Minch	Dilfana	AM10	ICDC	702	22/09/2022	An. gambiae s.l.	UF	B702	Sandwich ELISA techniques	Negative in Pf &Pv
AM10-ICDC-GM703	September	A/Minch	Dilfana	AM10	ICDC	703	22/09/2022	An. gambiae s.l.	UF	B703	Sandwich ELISA techniques	Negative in Pf &Pv
AM10-ICDC-GM704	September	A/Minch	Dilfana	AM10	ICDC	704	22/09/2022	An. gambiae s.l.	UF	B704	Sandwich ELISA techniques	Negative in Pf &Pv
AM10-ICDC-GM705	September	A/Minch	Dilfana	AM10	ICDC	705	22/09/2022	An. gambiae s.l.	FF	B705	Sandwich ELISA techniques	Negative in Pf &Pv	Direct ELISA techniques	Negative in both
AM10-ICDC-GM706	September	A/Minch	Dilfana	AM10	ICDC	706	22/09/2022	An. gambiae s.l.	UF	B706	Sandwich ELISA techniques	Negative in Pf &Pv
AM10-ICDC-GM707	September	A/Minch	Dilfana	AM10	ICDC	707	22/09/2022	An. gambiae s.l.	UF	B707	Sandwich ELISA techniques	Negative in Pf &Pv
AM10-ICDC-GM708	September	A/Minch	Dilfana	AM10	ICDC	708	22/09/2022	An. gambiae s.l.	UF	B708	Sandwich ELISA techniques	Negative in Pf &Pv
AM51-PK-GM709	September	A/Minch	Dilfana	AM51	PK	709	22/09/2022	An. gambiae s.l.	FF	B709	Sandwich ELISA techniques	Negative in Pf &Pv	Direct ELISA techniques	Positive in humans
AM52-PK-GM710	September	A/Minch	Dilfana	AM52	PK	710	22/09/2022	An. gambiae s.l.	FF	B710	Sandwich ELISA techniques	Negative in Pf &Pv	Direct ELISA techniques	Positive in humans
AM52-PK-GM711	September	A/Minch	Dilfana	AM52	PK	711	22/09/2022	An. gambiae s.l.	FF	B711	Sandwich ELISA techniques	Negative in Pf &Pv	Direct ELISA techniques	Positive in humans
AM52-PK-GM712	September	A/Minch	Dilfana	AM52	PK	712	22/09/2022	An. gambiae s.l.	UF	B712	Sandwich ELISA techniques	Negative in Pf &Pv
AM52-PK-GM713	September	A/Minch	Dilfana	AM52	PK	713	22/09/2022	An. gambiae s.l.	FF	B713	Sandwich ELISA techniques	Negative in Pf &Pv	Direct ELISA techniques	Positive in humans
AM52-PK-GM714	September	A/Minch	Dilfana	AM52	PK	714	22/09/2022	An. gambiae s.l.	FF	B714	Sandwich ELISA techniques	Negative in Pf &Pv	Direct ELISA techniques	Negative in both
AM52-PK-CX715	September	A/Minch	Dilfana	AM52	PK	715	22/09/2022	Culex spp.	FF	B715			Direct ELISA techniques	Positive in humans
AM52-PK-CX716	September	A/Minch	Dilfana	AM52	PK	716	22/09/2022	Culex spp.	FF	B716			Direct ELISA techniques	Positive in humans
AM52-PK-CX717	September	A/Minch	Dilfana	AM52	PK	717	22/09/2022	Culex spp.	FF	B717			Direct ELISA techniques	Positive in humans
AM52-PK-CX718	September	A/Minch	Dilfana	AM52	PK	718	22/09/2022	Culex spp.	FF	B718			Direct ELISA techniques	Positive in humans
AM52-PK-CX719	September	A/Minch	Dilfana	AM52	PK	719	22/09/2022	Culex spp.	FF	B719			Direct ELISA techniques	Positive in humans
AM52-PK-CX720	September	A/Minch	Dilfana	AM52	PK	720	22/09/2022	Culex spp.	FF	B720			Direct ELISA techniques	Negative in both
AM52-PK-CX721	September	A/Minch	Dilfana	AM52	PK	721	22/09/2022	Culex spp.	FF	B721			Direct ELISA techniques	Negative in both
AM52-PK-CX722	September	A/Minch	Dilfana	AM52	PK	722	22/09/2022	Culex spp.	FF	B722			Direct ELISA techniques	Positive in humans
AM52-PK-CX723	September	A/Minch	Dilfana	AM52	PK	723	22/09/2022	Culex spp.	FF	B723			Direct ELISA techniques	Positive in humans
AM52-PK-CX724	September	A/Minch	Dilfana	AM52	PK	724	22/09/2022	Culex spp.	FF	B724			Direct ELISA techniques	Positive in humans
AM11-ICDC-GM725	September	A/Minch	Kulfo	AM11	ICDC	725	23/09/2022	An. gambiae s.l.	UF	B725	Sandwich ELISA techniques	Negative in Pf &Pv
AM11-ICDC-GM726	September	A/Minch	Kulfo	AM11	ICDC	726	23/09/2022	An. gambiae s.l.	UF	B726	Sandwich ELISA techniques	Negative in Pf &Pv
AM11-ICDC-GM727	September	A/Minch	Kulfo	AM11	ICDC	727	23/09/2022	An. gambiae s.l.	UF	B727	Sandwich ELISA techniques	Negative in Pf &Pv
AM11-ICDC-GM728	September	A/Minch	Kulfo	AM11	ICDC	728	23/09/2022	An. gambiae s.l.	UF	B728	Sandwich ELISA techniques	Negative in Pf &Pv
AM11-ICDC-GM729	September	A/Minch	Kulfo	AM11	ICDC	729	23/09/2022	An. gambiae s.l.	UF	B729	Sandwich ELISA techniques	Negative in Pf &Pv
AM11-ICDC-Aed730	September	A/Minch	Kulfo	AM11	ICDC	730	23/09/2022	Aedes Spp.	UF
AM11-ICDC-Aed731	September	A/Minch	Kulfo	AM11	ICDC	731	23/09/2022	Aedes Spp.	UF
AM11-ICDC-Aed732	September	A/Minch	Kulfo	AM11	ICDC	732	23/09/2022	Aedes Spp.	UF
AM12-ICDC-GM733	September	A/Minch	Kulfo	AM12	ICDC	733	23/09/2022	An. gambiae s.l.	FF	B733	Sandwich ELISA techniques	Negative in Pf &Pv	Direct ELISA techniques	Negative in both
AM12-ICDC-GM734	September	A/Minch	Kulfo	AM12	ICDC	734	23/09/2022	An. gambiae s.l.	UF	B734	Sandwich ELISA techniques	Negative in Pf &Pv
AM12-ICDC-GM735	September	A/Minch	Kulfo	AM12	ICDC	735	23/09/2022	An. gambiae s.l.	UF	B735	Sandwich ELISA techniques	Negative in Pf &Pv
AM12-ICDC-GM736	September	A/Minch	Kulfo	AM12	ICDC	736	23/09/2022	An. gambiae s.l.	UF	B736	Sandwich ELISA techniques	Negative in Pf &Pv
AM12-ICDC-GM737	September	A/Minch	Kulfo	AM12	ICDC	737	23/09/2022	An. gambiae s.l.	FF	B737	Sandwich ELISA techniques	Negative in Pf &Pv	Direct ELISA techniques	Negative in both
AM12-ICDC-GM738	September	A/Minch	Kulfo	AM12	ICDC	738	23/09/2022	An. gambiae s.l.	UF	B738	Sandwich ELISA techniques	Negative in Pf &Pv
AM12-ICDC-GM739	September	A/Minch	Kulfo	AM12	ICDC	739	23/09/2022	An. gambiae s.l.	UF	B739	Sandwich ELISA techniques	Negative in Pf &Pv
AM12-ICDC-GM740	September	A/Minch	Kulfo	AM12	ICDC	740	23/09/2022	An. gambiae s.l.	UF	B740	Sandwich ELISA techniques	Negative in Pf &Pv
AM12-ICDC-GM741	September	A/Minch	Kulfo	AM12	ICDC	741	23/09/2022	An. gambiae s.l.	FF	B741	Sandwich ELISA techniques	Negative in Pf &Pv	Direct ELISA techniques	Negative in both
AM12-ICDC-GM742	September	A/Minch	Kulfo	AM12	ICDC	742	23/09/2022	An. gambiae s.l.	UF	B742	Sandwich ELISA techniques	Negative in Pf &Pv
AM12-ICDC-GM743	September	A/Minch	Kulfo	AM12	ICDC	743	23/09/2022	An. gambiae s.l.	UF	B743	Sandwich ELISA techniques	Negative in Pf &Pv
AM12-ICDC-Aed744	September	A/Minch	Kulfo	AM12	ICDC	744	23/09/2022	Aedes Spp.	UF
AM12-ICDC-Aed745	September	A/Minch	Kulfo	AM12	ICDC	745	23/09/2022	Aedes Spp.	UF
AM13-ICDC-GM746	September	A/Minch	Kulfo	AM13	ICDC	746	23/09/2022	An. gambiae s.l.	UF	B746	Sandwich ELISA techniques	Negative in Pf &Pv
AM13-ICDC-GM747	September	A/Minch	Kulfo	AM13	ICDC	747	23/09/2022	An. gambiae s.l.	UF	B747	Sandwich ELISA techniques	Negative in Pf &Pv
AM13-ICDC-GM748	September	A/Minch	Kulfo	AM13	ICDC	748	23/09/2022	An. gambiae s.l.	UF	B748	Sandwich ELISA techniques	Negative in Pf &Pv
AM13-ICDC-GM749	September	A/Minch	Kulfo	AM13	ICDC	749	23/09/2022	An. gambiae s.l.	FF	B749	Sandwich ELISA techniques	Negative in Pf &Pv	Direct ELISA techniques	Negative in both
AM13-ICDC-GM750	September	A/Minch	Kulfo	AM13	ICDC	750	23/09/2022	An. gambiae s.l.	UF	B750	Sandwich ELISA techniques	Negative in Pf &Pv
AM13-ICDC-GM751	September	A/Minch	Kulfo	AM13	ICDC	751	23/09/2022	An. gambiae s.l.	UF	B751	Sandwich ELISA techniques	Negative in Pf &Pv
AM13-ICDC-GM752	September	A/Minch	Kulfo	AM13	ICDC	752	23/09/2022	An. gambiae s.l.	UF	B752	Sandwich ELISA techniques	Negative in Pf &Pv
AM13-ICDC-GM753	September	A/Minch	Kulfo	AM13	ICDC	753	23/09/2022	An. gambiae s.l.	UF	B753	Sandwich ELISA techniques	Negative in Pf &Pv
AM13-ICDC-Aed754	September	A/Minch	Kulfo	AM13	ICDC	754	23/09/2022	Aedes Spp.	UF
AM13-ICDC-Aed755	September	A/Minch	Kulfo	AM13	ICDC	755	23/09/2022	Aedes Spp.	UF
AM13-ICDC-Aed756	September	A/Minch	Kulfo	AM13	ICDC	756	23/09/2022	Aedes Spp.	UF
AM14-ICDC-GM757	September	A/Minch	Kulfo	AM14	ICDC	757	23/09/2022	An. gambiae s.l.	UF	B757	Sandwich ELISA techniques	Negative in Pf &Pv
AM14-ICDC-GM758	September	A/Minch	Kulfo	AM14	ICDC	758	23/09/2022	An. gambiae s.l.	UF	B758	Sandwich ELISA techniques	Negative in Pf &Pv
AM14-ICDC-GM759	September	A/Minch	Kulfo	AM14	ICDC	759	23/09/2022	An. gambiae s.l.	UF	B759	Sandwich ELISA techniques	Negative in Pf &Pv
AM14-ICDC-GM760	September	A/Minch	Kulfo	AM14	ICDC	760	23/09/2022	An. gambiae s.l.	FF	B760	Sandwich ELISA techniques	Negative in Pf &Pv	Direct ELISA techniques	Negative in both
AM14-ICDC-GM761	September	A/Minch	Kulfo	AM14	ICDC	761	23/09/2022	An. gambiae s.l.	UF	B761	Sandwich ELISA techniques	Negative in Pf &Pv
AM14-ICDC-GM762	September	A/Minch	Kulfo	AM14	ICDC	762	23/09/2022	An. gambiae s.l.	UF	B762	Sandwich ELISA techniques	Negative in Pf &Pv
AM14-ICDC-GM763	September	A/Minch	Kulfo	AM14	ICDC	763	23/09/2022	An. gambiae s.l.	UF	B763	Sandwich ELISA techniques	Negative in Pf &Pv
AM14-ICDC-GM764	September	A/Minch	Kulfo	AM14	ICDC	764	23/09/2022	An. gambiae s.l.	UF	B764	Sandwich ELISA techniques	Negative in Pf &Pv
AM14-ICDC-GM765	September	A/Minch	Kulfo	AM14	ICDC	765	23/09/2022	An. gambiae s.l.	UF	B765	Sandwich ELISA techniques	Negative in Pf &Pv
AM14-ICDC-GM766	September	A/Minch	Kulfo	AM14	ICDC	766	23/09/2022	An. gambiae s.l.	UF	B766	Sandwich ELISA techniques	Negative in Pf &Pv
AM15-ICDC-GM767	September	A/Minch	Kulfo	AM15	ICDC	767	23/09/2022	An. gambiae s.l.	UF	B767	Sandwich ELISA techniques	Negative in Pf &Pv
AM15-ICDC-GM768	September	A/Minch	Kulfo	AM15	ICDC	768	23/09/2022	An. gambiae s.l.	UF	B768	Sandwich ELISA techniques	Negative in Pf &Pv
AM15-ICDC-GM769	September	A/Minch	Kulfo	AM15	ICDC	769	23/09/2022	An. gambiae s.l.	FF	B769	Sandwich ELISA techniques	Negative in Pf &Pv	Direct ELISA techniques	Negative in both
AM15-ICDC-GM770	September	A/Minch	Kulfo	AM15	ICDC	770	23/09/2022	An. gambiae s.l.	UF	B770	Sandwich ELISA techniques	Negative in Pf &Pv
AM15-ICDC-GM771	September	A/Minch	Kulfo	AM15	ICDC	771	23/09/2022	An. gambiae s.l.	UF	B771	Sandwich ELISA techniques	Negative in Pf &Pv
AM15-ICDC-GM772	September	A/Minch	Kulfo	AM15	ICDC	772	23/09/2022	An. gambiae s.l.	FF	B772	Sandwich ELISA techniques	Negative in Pf &Pv	Direct ELISA techniques	Positive in humans
AM15-ICDC-GM773	September	A/Minch	Kulfo	AM15	ICDC	773	23/09/2022	An. gambiae s.l.	FF	B773	Sandwich ELISA techniques	Negative in Pf &Pv	Direct ELISA techniques	Positive in humans
AM15-ICDC-GM774	September	A/Minch	Kulfo	AM15	ICDC	774	23/09/2022	An. gambiae s.l.	UF	B774	Sandwich ELISA techniques	Negative in Pf &Pv
AM15-ICDC-GM775	September	A/Minch	Kulfo	AM15	ICDC	775	23/09/2022	An. gambiae s.l.	UF	B775	Sandwich ELISA techniques	Negative in Pf &Pv
AM15-ICDC-GM776	September	A/Minch	Kulfo	AM15	ICDC	776	23/09/2022	An. gambiae s.l.	UF	B776	Sandwich ELISA techniques	Negative in Pf &Pv
AM15-ICDC-GM777	September	A/Minch	Kulfo	AM15	ICDC	777	23/09/2022	An. gambiae s.l.	UF	B777	Sandwich ELISA techniques	Negative in Pf &Pv
AM15-ICDC-GM778	September	A/Minch	Kulfo	AM15	ICDC	778	23/09/2022	An. gambiae s.l.	FF	B778	Sandwich ELISA techniques	Negative in Pf &Pv	Direct ELISA techniques	Negative in both
AM15-ICDC-GM779	September	A/Minch	Kulfo	AM15	ICDC	779	23/09/2022	An. gambiae s.l.	UF	B779	Sandwich ELISA techniques	Negative in Pf &Pv
AM15-ICDC-GM780	September	A/Minch	Kulfo	AM15	ICDC	780	23/09/2022	An. gambiae s.l.	UF	B780	Sandwich ELISA techniques	Negative in Pf &Pv
AM15-ICDC-GM781	September	A/Minch	Kulfo	AM15	ICDC	781	23/09/2022	An. gambiae s.l.	UF	B781	Sandwich ELISA techniques	Negative in Pf &Pv
AM15-ICDC-GM782	September	A/Minch	Kulfo	AM15	ICDC	782	23/09/2022	An. gambiae s.l.	UF	B782	Sandwich ELISA techniques	Negative in Pf &Pv
AM15-ICDC-GM783	September	A/Minch	Kulfo	AM15	ICDC	783	23/09/2022	An. gambiae s.l.	UF	B783	Sandwich ELISA techniques	Negative in Pf &Pv
AM15-ICDC-GM784	September	A/Minch	Kulfo	AM15	ICDC	784	23/09/2022	An. gambiae s.l.	UF	B784	Sandwich ELISA techniques	Negative in Pf &Pv
AM15-ICDC-GM785	September	A/Minch	Kulfo	AM15	ICDC	785	23/09/2022	An. gambiae s.l.	UF	B785	Sandwich ELISA techniques	Negative in Pf &Pv
AM15-ICDC-GM786	September	A/Minch	Kulfo	AM15	ICDC	786	23/09/2022	An. gambiae s.l.	UF	B786	Sandwich ELISA techniques	Negative in Pf &Pv
AM15-ICDC-Aed787	September	A/Minch	Kulfo	AM15	ICDC	787	23/09/2022	Aedes Spp.	UF
AM15-ICDC-Aed788	September	A/Minch	Kulfo	AM15	ICDC	788	23/09/2022	Aedes Spp.	UF
AM15-ICDC-Aed789	September	A/Minch	Kulfo	AM15	ICDC	789	23/09/2022	Aedes Spp.	UF
AM16-ICDC-GM790	September	A/Minch	Kulfo	AM16	ICDC	790	23/09/2022	An. gambiae s.l.	UF	B790	Sandwich ELISA techniques	Negative in Pf &Pv
AM16-ICDC-GM791	September	A/Minch	Kulfo	AM16	ICDC	791	23/09/2022	An. gambiae s.l.	UF	B791	Sandwich ELISA techniques	Negative in Pf &Pv
AM16-ICDC-GM792	September	A/Minch	Kulfo	AM16	ICDC	792	23/09/2022	An. gambiae s.l.	UF	B792	Sandwich ELISA techniques	Negative in Pf &Pv
AM16-ICDC-GM793	September	A/Minch	Kulfo	AM16	ICDC	793	23/09/2022	An. gambiae s.l.	UF	B793	Sandwich ELISA techniques	Negative in Pf &Pv
AM16-ICDC-GM794	September	A/Minch	Kulfo	AM16	ICDC	794	23/09/2022	An. gambiae s.l.	UF	B794	Sandwich ELISA techniques	Negative in Pf &Pv
AM16-ICDC-GM795	September	A/Minch	Kulfo	AM16	ICDC	795	23/09/2022	An. gambiae s.l.	UF	B795	Sandwich ELISA techniques	Negative in Pf &Pv
AM16-ICDC-GM796	September	A/Minch	Kulfo	AM16	ICDC	796	23/09/2022	An. gambiae s.l.	UF	B796	Sandwich ELISA techniques	Negative in Pf &Pv
AM16-ICDC-GM797	September	A/Minch	Kulfo	AM16	ICDC	797	23/09/2022	An. gambiae s.l.	UF	B797	Sandwich ELISA techniques	Negative in Pf &Pv
AM16-ICDC-GM798	September	A/Minch	Kulfo	AM16	ICDC	798	23/09/2022	An. gambiae s.l.	UF	B798	Sandwich ELISA techniques	Negative in Pf &Pv
AM16-ICDC-GM799	September	A/Minch	Kulfo	AM16	ICDC	799	23/09/2022	An. gambiae s.l.	UF	B799	Sandwich ELISA techniques	Negative in Pf &Pv
AM16-ICDC-GM800	September	A/Minch	Kulfo	AM16	ICDC	800	23/09/2022	An. gambiae s.l.	UF	B800	Sandwich ELISA techniques	Negative in Pf &Pv
AM16-ICDC-GM801	September	A/Minch	Kulfo	AM16	ICDC	801	23/09/2022	An. gambiae s.l.	UF	B801	Sandwich ELISA techniques	Negative in Pf &Pv
AM16-ICDC-GM802	September	A/Minch	Kulfo	AM16	ICDC	802	23/09/2022	An. gambiae s.l.	UF	802	Sandwich ELISA techniques	Negative in Pf &Pv
AM16-ICDC-GM803	September	A/Minch	Kulfo	AM16	ICDC	803	23/09/2022	An. gambiae s.l.	UF	B803	Sandwich ELISA techniques	Negative in Pf &Pv
AM16-ICDC-GM804	September	A/Minch	Kulfo	AM16	ICDC	804	23/09/2022	An. gambiae s.l.	UF	B804	Sandwich ELISA techniques	Negative in Pf &Pv
AM16-ICDC-GM805	September	A/Minch	Kulfo	AM16	ICDC	805	23/09/2022	An. gambiae s.l.	UF	B805	Sandwich ELISA techniques	Negative in Pf &Pv
AM16-ICDC-GM806	September	A/Minch	Kulfo	AM16	ICDC	806	23/09/2022	An. gambiae s.l.	UF	B806	Sandwich ELISA techniques	Negative in Pf &Pv
AM16-ICDC-GM807	September	A/Minch	Kulfo	AM16	ICDC	807	23/09/2022	An. gambiae s.l.	UF	B807	Sandwich ELISA techniques	Negative in Pf &Pv
AM16-ICDC-GM808	September	A/Minch	Kulfo	AM16	ICDC	808	23/09/2022	An. gambiae s.l.	UF	B808	Sandwich ELISA techniques	Negative in Pf &Pv
AM16-ICDC-Aed809	September	A/Minch	Kulfo	AM16	ICDC	809	23/09/2022	Aedes Spp.	UF
AM16-ICDC-Aed810	September	A/Minch	Kulfo	AM16	ICDC	810	23/09/2022	Aedes Spp.	UF
AM16-ICDC-Aed811	September	A/Minch	Kulfo	AM16	ICDC	811	23/09/2022	Aedes Spp.	UF
AM17-ICDC-GM812	September	A/Minch	Kulfo	AM17	ICDC	812	23/09/2022	An. gambiae s.l.	FF	B812	Sandwich ELISA techniques	Negative in Pf &Pv	Direct ELISA techniques	Negative in both
AM17-ICDC-GM813	September	A/Minch	Kulfo	AM17	ICDC	813	23/09/2022	An. gambiae s.l.	UF	B813	Sandwich ELISA techniques	Negative in Pf &Pv
AM17-ICDC-GM814	September	A/Minch	Kulfo	AM17	ICDC	814	23/09/2022	An. gambiae s.l.	UF	B814	Sandwich ELISA techniques	Negative in Pf &Pv
AM17-ICDC-GM815	September	A/Minch	Kulfo	AM17	ICDC	815	23/09/2022	An. gambiae s.l.	UF	B815	Sandwich ELISA techniques	Negative in Pf &Pv
AM17-ICDC-GM816	September	A/Minch	Kulfo	AM17	ICDC	816	23/09/2022	An. gambiae s.l.	UF	B816	Sandwich ELISA techniques	Negative in Pf &Pv
AM17-ICDC-GM817	September	A/Minch	Kulfo	AM17	ICDC	817	23/09/2022	An. gambiae s.l.	UF	B817	Sandwich ELISA techniques	Negative in Pf &Pv
AM17-ICDC-GM818	September	A/Minch	Kulfo	AM17	ICDC	818	23/09/2022	An. gambiae s.l.	UF	B818	Sandwich ELISA techniques	Negative in Pf &Pv
AM17-ICDC-GM819	September	A/Minch	Kulfo	AM17	ICDC	819	23/09/2022	An. gambiae s.l.	UF	B819	Sandwich ELISA techniques	Negative in Pf &Pv
AM18-ICDC-GM820	September	A/Minch	Kulfo	AM18	ICDC	820	23/09/2022	An. gambiae s.l.	UF	B820	Sandwich ELISA techniques	Negative in Pf &Pv
AM18-ICDC-GM821	September	A/Minch	Kulfo	AM18	ICDC	821	23/09/2022	An. gambiae s.l.	UF	B821	Sandwich ELISA techniques	Negative in Pf &Pv
AM18-ICDC-GM822	September	A/Minch	Kulfo	AM18	ICDC	822	23/09/2022	An. gambiae s.l.	UF	B822	Sandwich ELISA techniques	Negative in Pf &Pv
AM18-ICDC-GM823	September	A/Minch	Kulfo	AM18	ICDC	823	23/09/2022	An. gambiae s.l.	UF	B823	Sandwich ELISA techniques	Negative in Pf &Pv
AM18-ICDC-Aed824	September	A/Minch	Kulfo	AM18	ICDC	824	23/09/2022	Aedes Spp.	UF
AM18-ICDC-Aed825	September	A/Minch	Kulfo	AM18	ICDC	825	23/09/2022	Aedes Spp.	UF
AM18-ICDC-Aed826	September	A/Minch	Kulfo	AM18	ICDC	826	23/09/2022	Aedes Spp.	UF
AM18-ICDC-Aed827	September	A/Minch	Kulfo	AM18	ICDC	827	23/09/2022	Aedes Spp.	UF
AM18-ICDC-Aed828	September	A/Minch	Kulfo	AM18	ICDC	828	23/09/2022	Aedes Spp.	UF
AM19-ICDC-GM829	September	A/Minch	Kulfo	AM19	ICDC	829	23/09/2022	An. gambiae s.l.	FF	B829	Sandwich ELISA techniques	Negative in Pf &Pv	Direct ELISA techniques	Negative in both
AM19-ICDC-GM830	September	A/Minch	Kulfo	AM19	ICDC	830	23/09/2022	An. gambiae s.l.	UF	B830	Sandwich ELISA techniques	Negative in Pf &Pv
AM19-ICDC-GM831	September	A/Minch	Kulfo	AM19	ICDC	831	23/09/2022	An. gambiae s.l.	UF	B831	Sandwich ELISA techniques	Negative in Pf &Pv
AM19-ICDC-GM832	September	A/Minch	Kulfo	AM19	ICDC	832	23/09/2022	An. gambiae s.l.	UF	B832	Sandwich ELISA techniques	Negative in Pf &Pv
AM19-ICDC-GM833	September	A/Minch	Kulfo	AM19	ICDC	833	23/09/2022	An. gambiae s.l.	UF	B833	Sandwich ELISA techniques	Negative in Pf &Pv
AM19-ICDC-GM834	September	A/Minch	Kulfo	AM19	ICDC	834	23/09/2022	An. gambiae s.l.	UF	B834	Sandwich ELISA techniques	Negative in Pf &Pv
AM19-ICDC-GM835	September	A/Minch	Kulfo	AM19	ICDC	835	23/09/2022	An. gambiae s.l.	UF	B835	Sandwich ELISA techniques	Negative in Pf &Pv
AM19-ICDC-GM836	September	A/Minch	Kulfo	AM19	ICDC	836	23/09/2022	An. gambiae s.l.	UF	B836	Sandwich ELISA techniques	Negative in Pf &Pv
AM19-ICDC-GM837	September	A/Minch	Kulfo	AM19	ICDC	837	23/09/2022	An. gambiae s.l.	UF	B837	Sandwich ELISA techniques	Negative in Pf &Pv
AM19-ICDC-GM838	September	A/Minch	Kulfo	AM19	ICDC	838	23/09/2022	An. gambiae s.l.	UF	B838	Sandwich ELISA techniques	Negative in Pf &Pv
AM20-ICDC-GM839	September	A/Minch	Kulfo	AM20	ICDC	839	23/09/2022	An. gambiae s.l.	UF	B839	Sandwich ELISA techniques	Negative in Pf &Pv
AM20-ICDC-GM840	September	A/Minch	Kulfo	AM20	ICDC	840	23/09/2022	An. gambiae s.l.	UF	B840	Sandwich ELISA techniques	Negative in Pf &Pv
AM20-ICDC-GM841	September	A/Minch	Kulfo	AM20	ICDC	841	23/09/2022	An. gambiae s.l.	UF	B841	Sandwich ELISA techniques	Negative in Pf &Pv
AM20-ICDC-GM842	September	A/Minch	Kulfo	AM20	ICDC	842	23/09/2022	An. gambiae s.l.	UF	B842	Sandwich ELISA techniques	Negative in Pf &Pv
AM20-ICDC-GM843	September	A/Minch	Kulfo	AM20	ICDC	843	23/09/2022	An. gambiae s.l.	UF	B843	Sandwich ELISA techniques	Negative in Pf &Pv
AM20-ICDC-GM844	September	A/Minch	Kulfo	AM20	ICDC	844	23/09/2022	An. gambiae s.l.	FF	B844	Sandwich ELISA techniques	Negative in Pf &Pv	Direct ELISA techniques	Negative in both
AM20-ICDC-GM845	September	A/Minch	Kulfo	AM20	ICDC	845	23/09/2022	An. gambiae s.l.	UF	B845	Sandwich ELISA techniques	Negative in Pf &Pv
AM20-ICDC-GM846	September	A/Minch	Kulfo	AM20	ICDC	846	23/09/2022	An. gambiae s.l.	UF	B846	Sandwich ELISA techniques	Negative in Pf &Pv
AM20-ICDC-GM847	September	A/Minch	Kulfo	AM20	ICDC	847	23/09/2022	An. gambiae s.l.	FF	B847	Sandwich ELISA techniques	Negative in Pf &Pv	Direct ELISA techniques	Negative in both
AM20-ICDC-GM848	September	A/Minch	Kulfo	AM20	ICDC	848	23/09/2022	An. gambiae s.l.	FF	B848	Sandwich ELISA techniques	Negative in Pf &Pv	Direct ELISA techniques	Positive in humans
AM20-ICDC-GM849	September	A/Minch	Kulfo	AM20	ICDC	849	23/09/2022	An. gambiae s.l.	UF	B849	Sandwich ELISA techniques	Negative in Pf &Pv
AM20-ICDC-GM850	September	A/Minch	Kulfo	AM20	ICDC	850	23/09/2022	An. gambiae s.l.	UF	B850	Sandwich ELISA techniques	Negative in Pf &Pv
AM20-ICDC-GM851	September	A/Minch	Kulfo	AM20	ICDC	851	23/09/2022	An. gambiae s.l.	FF	B851	Sandwich ELISA techniques	Negative in Pf &Pv	Direct ELISA techniques	Negative in both
AM20-ICDC-GM852	September	A/Minch	Kulfo	AM20	ICDC	852	23/09/2022	An. gambiae s.l.	UF	B852	Sandwich ELISA techniques	Negative in Pf &Pv
AM20-ICDC-GM853	September	A/Minch	Kulfo	AM20	ICDC	853	23/09/2022	An. gambiae s.l.	UF	B853	Sandwich ELISA techniques	Negative in Pf &Pv
AM20-ICDC-Aed854	September	A/Minch	Kulfo	AM20	ICDC	854	23/09/2022	Aedes Spp.	UF
AM20-ICDC-Aed855	September	A/Minch	Kulfo	AM20	ICDC	855	23/09/2022	Aedes Spp.	UF
AM20-ICDC-Aed856	September	A/Minch	Kulfo	AM20	ICDC	856	23/09/2022	Aedes Spp.	UF
AM20-ICDC-Aed857	September	A/Minch	Kulfo	AM20	ICDC	857	23/09/2022	Aedes Spp.	UF
AM20-ICDC-Aed858	September	A/Minch	Kulfo	AM20	ICDC	858	23/09/2022	Aedes Spp.	UF
AM53-PK-CX-859	September	A/Minch	Kulfo	AM53	PK	859	23/09/2022	Culex spp.	FF	B859			Direct ELISA techniques	Positive in bovine
AM53-PK-CX-860	September	A/Minch	Kulfo	AM53	PK	860	23/09/2022	Culex spp.	FF	B860			Direct ELISA techniques	Positive in bovine
AM53-PK-CX-861	September	A/Minch	Kulfo	AM53	PK	861	23/09/2022	Culex spp.	FF	B861			Direct ELISA techniques	Positive in humans
AM53-PK-CX-862	September	A/Minch	Kulfo	AM53	PK	862	23/09/2022	Culex spp.	FF	B862			Direct ELISA techniques	Positive in humans
AM53-PK-CX-863	September	A/Minch	Kulfo	AM53	PK	863	23/09/2022	Culex spp.	FF	B863			Direct ELISA techniques	Positive in humans
AM53-PK-CX-884	September	A/Minch	Kulfo	AM53	PK	864	23/09/2022	Culex spp.	FF	B864			Direct ELISA techniques	Positive in humans
AM53-PK-CX-865	September	A/Minch	Kulfo	AM53	PK	865	23/09/2022	Culex spp.	FF	B865			Direct ELISA techniques	Positive in humans
AM53-PK-CX-866	September	A/Minch	Kulfo	AM53	PK	866	23/09/2022	Culex spp.	FF	B866			Direct ELISA techniques	Positive in humans
AM53-PK-CX-867	September	A/Minch	Kulfo	AM53	PK	867	23/09/2022	Culex spp.	FF	B867			Direct ELISA techniques	Positive in humans
AM53-PK-CX-868	September	A/Minch	Kulfo	AM53	PK	868	23/09/2022	Culex spp.	FF	B868			Direct ELISA techniques	Positive in humans
AM54-PK-CX-869	September	A/Minch	Kulfo	AM54	PK	869	23/09/2022	Culex spp.	FF	B869			Direct ELISA techniques	Positive in humans
AM54-PK-CX-870	September	A/Minch	Kulfo	AM54	PK	870	23/09/2022	Culex spp.	FF	B870			Direct ELISA techniques	Positive in humans
AM54-PK-CX-871	September	A/Minch	Kulfo	AM54	PK	871	23/09/2022	Culex spp.	FF	B871			Direct ELISA techniques	Positive in bovine
AM54-PK-CX-872	September	A/Minch	Kulfo	AM54	PK	872	23/09/2022	Culex spp.	FF	B872			Direct ELISA techniques	Positive in humans
AM54-PK-CX-873	September	A/Minch	Kulfo	AM54	PK	873	23/09/2022	Culex spp.	FF	B873			Direct ELISA techniques	Positive in humans
AM54-PK-CX-874	September	A/Minch	Kulfo	AM54	PK	874	23/09/2022	Culex spp.	FF	B874			Direct ELISA techniques	Positive in humans
AM54-PK-CX-875	September	A/Minch	Kulfo	AM54	PK	875	23/09/2022	Culex spp.	FF	B875			Direct ELISA techniques	Positive in humans
AM54-PK-CX-876	September	A/Minch	Kulfo	AM54	PK	876	23/09/2022	Culex spp.	FF	B876			Direct ELISA techniques	Positive in humans
AM54-PK-CX-877	September	A/Minch	Kulfo	AM54	PK	877	23/09/2022	Culex spp.	FF	B877			Direct ELISA techniques	Positive in humans
AM54-PK-CX-878	September	A/Minch	Kulfo	AM54	PK	878	23/09/2022	Culex spp.	FF	B878			Direct ELISA techniques	Positive in bovine
AM21-ICDC-GM879	September	A/Minch	Woze	AM21	ICDC	879	25/09/2022	An. gambiae s.l.	UF	B879	Sandwich ELISA techniques	Negative in Pf &Pv
AM21-ICDC-GM880	September	A/Minch	Woze	AM21	ICDC	880	25/09/2022	An. gambiae s.l.	UF	B880	Sandwich ELISA techniques	Negative in Pf &Pv
AM21-ICDC-GM881	September	A/Minch	Woze	AM21	ICDC	881	25/09/2022	An. gambiae s.l.	FF	B881	Sandwich ELISA techniques	Negative in Pf &Pv	Direct ELISA techniques	Negative in both
AM21-ICDC-GM882	September	A/Minch	Woze	AM21	ICDC	882	25/09/2022	An. gambiae s.l.	UF	B882	Sandwich ELISA techniques	Negative in Pf &Pv
AM21-ICDC-GM883	September	A/Minch	Woze	AM21	ICDC	883	25/09/2022	An. gambiae s.l.	UF	B883	Sandwich ELISA techniques	Negative in Pf &Pv
AM21-ICDC-GM884	September	A/Minch	Woze	AM21	ICDC	884	25/09/2022	An. gambiae s.l.	UF	B884	Sandwich ELISA techniques	Negative in Pf &Pv
AM21-ICDC-GM885	September	A/Minch	Woze	AM21	ICDC	885	25/09/2022	An. gambiae s.l.	UF	B885	Sandwich ELISA techniques	Negative in Pf &Pv
AM21-ICDC-Aed886	September	A/Minch	Woze	AM21	ICDC	886	25/09/2022	Aedes Spp.	UF
AM21-ICDC-Aed887	September	A/Minch	Woze	AM21	ICDC	887	25/09/2022	Aedes Spp.	UF
AM22-ICDC-GM888	September	A/Minch	Woze	AM22	ICDC	888	25/09/2022	An. gambiae s.l.	UF	B888	Sandwich ELISA techniques	Negative in Pf &Pv
AM22-ICDC-GM889	September	A/Minch	Woze	AM22	ICDC	889	25/09/2022	An. gambiae s.l.	FF	B889	Sandwich ELISA techniques	Negative in Pf &Pv	Direct ELISA techniques	Negative in both
AM22-ICDC-GM890	September	A/Minch	Woze	AM22	ICDC	890	25/09/2022	An. gambiae s.l.	UF	B890	Sandwich ELISA techniques	Negative in Pf &Pv
AM22-ICDC-GM891	September	A/Minch	Woze	AM22	ICDC	891	25/09/2022	An. gambiae s.l.	UF	B891	Sandwich ELISA techniques	Negative in Pf &Pv
AM22-ICDC-GM892	September	A/Minch	Woze	AM22	ICDC	892	25/09/2022	An. gambiae s.l.	UF	B892	Sandwich ELISA techniques	Negative in Pf &Pv
AM22-ICDC-GM893	September	A/Minch	Woze	AM22	ICDC	893	25/09/2022	An. gambiae s.l.	UF	B893	Sandwich ELISA techniques	Negative in Pf &Pv
AM22-ICDC-GM894	September	A/Minch	Woze	AM22	ICDC	894	25/09/2022	An. gambiae s.l.	UF	B894	Sandwich ELISA techniques	Negative in Pf &Pv
AM22-ICDC-GM895	September	A/Minch	Woze	AM22	ICDC	895	25/09/2022	An. gambiae s.l.	UF	B895	Sandwich ELISA techniques	Negative in Pf &Pv
AM22-ICDC-GM896	September	A/Minch	Woze	AM22	ICDC	896	25/09/2022	An. gambiae s.l.	FF	B896	Sandwich ELISA techniques	Negative in Pf &Pv	Direct ELISA techniques	Negative in both
AM22-ICDC-GM897	September	A/Minch	Woze	AM22	ICDC	897	25/09/2022	An. gambiae s.l.	UF	B897	Sandwich ELISA techniques	Negative in Pf &Pv
AM22-ICDC-GM898	September	A/Minch	Woze	AM22	ICDC	898	25/09/2022	An. gambiae s.l.	UF	B898	Sandwich ELISA techniques	Negative in Pf &Pv
AM22-ICDC-GM899	September	A/Minch	Woze	AM22	ICDC	899	25/09/2022	An. gambiae s.l.	UF	B899	Sandwich ELISA techniques	Negative in Pf &Pv
AM23-ICDC-GM900	September	A/Minch	Woze	AM23	ICDC	900	25/09/2022	An. gambiae s.l.	UF	B900	Sandwich ELISA techniques	Negative in Pf &Pv
AM23-ICDC-GM901	September	A/Minch	Woze	AM23	ICDC	901	25/09/2022	An. gambiae s.l.	FF	B901	Sandwich ELISA techniques	Negative in Pf &Pv	Direct ELISA techniques	Negative in both
AM23-ICDC-GM902	September	A/Minch	Woze	AM23	ICDC	902	25/09/2022	An. gambiae s.l.	FF	B902	Sandwich ELISA techniques	Negative in Pf &Pv	Direct ELISA techniques	Positive in humans
AM23-ICDC-GM903	September	A/Minch	Woze	AM23	ICDC	903	25/09/2022	An. gambiae s.l.	UF	B903	Sandwich ELISA techniques	Negative in Pf &Pv
AM23-ICDC-GM904	September	A/Minch	Woze	AM23	ICDC	904	25/09/2022	An. gambiae s.l.	FF	B904	Sandwich ELISA techniques	Negative in Pf &Pv	Direct ELISA techniques	Negative in both
AM23-ICDC-GM905	September	A/Minch	Woze	AM23	ICDC	905	25/09/2022	An. gambiae s.l.	UF	B905	Sandwich ELISA techniques	Negative in Pf &Pv
AM23-ICDC-GM906	September	A/Minch	Woze	AM23	ICDC	906	25/09/2022	An. gambiae s.l.	UF	B906	Sandwich ELISA techniques	Negative in Pf &Pv
AM23-ICDC-GM907	September	A/Minch	Woze	AM23	ICDC	907	25/09/2022	An. gambiae s.l.	UF	B907	Sandwich ELISA techniques	Negative in Pf &Pv
AM23-ICDC-GM908	September	A/Minch	Woze	AM23	ICDC	908	25/09/2022	An. gambiae s.l.	FF	B908	Sandwich ELISA techniques	Negative in Pf &Pv	Direct ELISA techniques	Negative in both
AM23-ICDC-GM909	September	A/Minch	Woze	AM23	ICDC	909	25/09/2022	An. gambiae s.l.	UF	B909	Sandwich ELISA techniques	Negative in Pf &Pv
AM23-ICDC-GM910	September	A/Minch	Woze	AM23	ICDC	910	25/09/2022	An. gambiae s.l.	UF	B910	Sandwich ELISA techniques	Negative in Pf &Pv
AM23-ICDC-GM911	September	A/Minch	Woze	AM23	ICDC	911	25/09/2022	An. gambiae s.l.	UF	B911	Sandwich ELISA techniques	Negative in Pf &Pv
AM23-ICDC-GM912	September	A/Minch	Woze	AM23	ICDC	912	25/09/2022	An. gambiae s.l.	UF	B912	Sandwich ELISA techniques	Negative in Pf &Pv
AM23-ICDC-GM913	September	A/Minch	Woze	AM23	ICDC	913	25/09/2022	An. gambiae s.l.	UF	B913	Sandwich ELISA techniques	Negative in Pf &Pv
AM23-ICDC-GM914	September	A/Minch	Woze	AM23	ICDC	914	25/09/2022	An. gambiae s.l.	UF	B914	Sandwich ELISA techniques	Negative in Pf &Pv
AM23-ICDC-GM915	September	A/Minch	Woze	AM23	ICDC	915	25/09/2022	An. gambiae s.l.	UF	B915	Sandwich ELISA techniques	Negative in Pf &Pv
AM23-ICDC-GM916	September	A/Minch	Woze	AM23	ICDC	916	25/09/2022	An. gambiae s.l.	UF	B916	Sandwich ELISA techniques	Negative in Pf &Pv
AM23-ICDC-GM917	September	A/Minch	Woze	AM23	ICDC	917	25/09/2022	An. gambiae s.l.	UF	B917	Sandwich ELISA techniques	Negative in Pf &Pv
AM23-ICDC-GM918	September	A/Minch	Woze	AM23	ICDC	918	25/09/2022	An. gambiae s.l.	UF	B918	Sandwich ELISA techniques	Negative in Pf &Pv
AM23-ICDC-GM919	September	A/Minch	Woze	AM23	ICDC	919	25/09/2022	An. gambiae s.l.	UF	B919	Sandwich ELISA techniques	Negative in Pf &Pv
AM23-ICDC-Aed920	September	A/Minch	Woze	AM23	ICDC	920	25/09/2022	Aedes Spp.	UF
AM23-ICDC-Aed921	September	A/Minch	Woze	AM23	ICDC	921	25/09/2022	Aedes Spp.	UF
AM24-ICDC-GM922	September	A/Minch	Woze	AM24	ICDC	922	25/09/2022	An. gambiae s.l.	UF	B922	Sandwich ELISA techniques	Negative in Pf &Pv
AM24-ICDC-GM923	September	A/Minch	Woze	AM24	ICDC	923	25/09/2022	An. gambiae s.l.	UF	B923	Sandwich ELISA techniques	Negative in Pf &Pv
AM24-ICDC-GM924	September	A/Minch	Woze	AM24	ICDC	924	25/09/2022	An. gambiae s.l.	UF	B924	Sandwich ELISA techniques	Negative in Pf &Pv
AM24-ICDC-GM925	September	A/Minch	Woze	AM24	ICDC	925	25/09/2022	An. gambiae s.l.	UF	B925	Sandwich ELISA techniques	Negative in Pf &Pv
AM24-ICDC-GM926	September	A/Minch	Woze	AM24	ICDC	926	25/09/2022	An. gambiae s.l.	UF	B926	Sandwich ELISA techniques	Negative in Pf &Pv
AM24-ICDC-GM927	September	A/Minch	Woze	AM24	ICDC	927	25/09/2022	An. gambiae s.l.	UF	B927	Sandwich ELISA techniques	Negative in Pf &Pv
AM24-ICDC-Aed928	September	A/Minch	Woze	AM24	ICDC	928	25/09/2022	Aedes Spp.	UF
AM24-ICDC-Aed929	September	A/Minch	Woze	AM24	ICDC	929	25/09/2022	Aedes Spp.	UF
AM24-ICDC-Aed930	September	A/Minch	Woze	AM24	ICDC	930	25/09/2022	Aedes Spp.	UF
AM24-ICDC-Aed931	September	A/Minch	Woze	AM24	ICDC	931	25/09/2022	Aedes Spp.	UF
AM25-ICDC-GM932	September	A/Minch	Woze	AM25	ICDC	932	25/09/2022	An. gambiae s.l.	FF	B932	Sandwich ELISA techniques	Negative in Pf &Pv	Direct ELISA techniques	Negative in both
AM25-ICDC-GM933	September	A/Minch	Woze	AM25	ICDC	933	25/09/2022	An. gambiae s.l.	UF	B933	Sandwich ELISA techniques	Negative in Pf &Pv
AM25-ICDC-GM934	September	A/Minch	Woze	AM25	ICDC	934	25/09/2022	An. gambiae s.l.	UF	B934	Sandwich ELISA techniques	Negative in Pf &Pv
AM25-ICDC-GM935	September	A/Minch	Woze	AM25	ICDC	935	25/09/2022	An. gambiae s.l.	UF	B935	Sandwich ELISA techniques	Negative in Pf &Pv
AM25-ICDC-GM936	September	A/Minch	Woze	AM25	ICDC	936	25/09/2022	An. gambiae s.l.	UF	B936	Sandwich ELISA techniques	Negative in Pf &Pv
AM25-ICDC-GM937	September	A/Minch	Woze	AM25	ICDC	937	25/09/2022	An. gambiae s.l.	UF	B937	Sandwich ELISA techniques	Negative in Pf &Pv
AM25-ICDC-GM938	September	A/Minch	Woze	AM25	ICDC	938	25/09/2022	An. gambiae s.l.	UF	B938	Sandwich ELISA techniques	Negative in Pf &Pv
AM25-ICDC-GM939	September	A/Minch	Woze	AM25	ICDC	939	25/09/2022	An. gambiae s.l.	UF	B939	Sandwich ELISA techniques	Negative in Pf &Pv
AM25-ICDC-GM940	September	A/Minch	Woze	AM25	ICDC	940	25/09/2022	An. gambiae s.l.	UF	B940	Sandwich ELISA techniques	Negative in Pf &Pv
AM25-ICDC-GM941	September	A/Minch	Woze	AM25	ICDC	941	25/09/2022	An. gambiae s.l.	UF	B941	Sandwich ELISA techniques	Negative in Pf &Pv
AM26-ICDC-GM942	September	A/Minch	Woze	AM26	ICDC	942	25/09/2022	An. gambiae s.l.	UF	B942	Sandwich ELISA techniques	Negative in Pf &Pv
AM26-ICDC-GM943	September	A/Minch	Woze	AM26	ICDC	943	25/09/2022	An. gambiae s.l.	UF	B943	Sandwich ELISA techniques	Negative in Pf &Pv
AM26-ICDC-GM944	September	A/Minch	Woze	AM26	ICDC	944	25/09/2022	An. gambiae s.l.	UF	B944	Sandwich ELISA techniques	Negative in Pf &Pv
AM26-ICDC-GM945	September	A/Minch	Woze	AM26	ICDC	945	25/09/2022	An. gambiae s.l.	UF	B945	Sandwich ELISA techniques	Negative in Pf &Pv
AM26-ICDC-Aed946	September	A/Minch	Woze	AM26	ICDC	946	25/09/2022	Aedes Spp.	UF
AM26-ICDC-Aed947	September	A/Minch	Woze	AM26	ICDC	947	25/09/2022	Aedes Spp.	UF
AM26-ICDC-Aed948	September	A/Minch	Woze	AM26	ICDC	948	25/09/2022	Aedes Spp.	UF
AM26-ICDC-Aed949	September	A/Minch	Woze	AM26	ICDC	949	25/09/2022	Aedes Spp.	UF
AM27-ICDC-GM950	September	A/Minch	Woze	AM27	ICDC	950	25/09/2022	An. gambiae s.l.	UF	B950	Sandwich ELISA techniques	Negative in Pf &Pv
AM27-ICDC-GM951	September	A/Minch	Woze	AM27	ICDC	951	25/09/2022	An. gambiae s.l.	FF	B951	Sandwich ELISA techniques	Negative in Pf &Pv	Direct ELISA techniques	Negative in both
AM27-ICDC-GM952	September	A/Minch	Woze	AM27	ICDC	952	25/09/2022	An. gambiae s.l.	FF	B952	Sandwich ELISA techniques	Negative in Pf &Pv	Direct ELISA techniques	Negative in both
AM27-ICDC-GM953	September	A/Minch	Woze	AM27	ICDC	953	25/09/2022	An. gambiae s.l.	UF	B953	Sandwich ELISA techniques	Negative in Pf &Pv
AM27-ICDC-GM954	September	A/Minch	Woze	AM27	ICDC	954	25/09/2022	An. gambiae s.l.	UF	B954	Sandwich ELISA techniques	Negative in Pf &Pv
AM27-ICDC-GM955	September	A/Minch	Woze	AM27	ICDC	955	25/09/2022	An. gambiae s.l.	UF	B955	Sandwich ELISA techniques	Negative in Pf &Pv
AM27-ICDC-GM956	September	A/Minch	Woze	AM27	ICDC	956	25/09/2022	An. gambiae s.l.	UF	B956	Sandwich ELISA techniques	Negative in Pf &Pv
AM27-ICDC-GM957	September	A/Minch	Woze	AM27	ICDC	957	25/09/2022	An. gambiae s.l.	UF	B957	Sandwich ELISA techniques	Negative in Pf &Pv
AM27-ICDC-GM958	September	A/Minch	Woze	AM27	ICDC	958	25/09/2022	An. gambiae s.l.	UF	B958	Sandwich ELISA techniques	Negative in Pf &Pv
AM27-ICDC-GM959	September	A/Minch	Woze	AM27	ICDC	959	25/09/2022	An. gambiae s.l.	UF	B959	Sandwich ELISA techniques	Negative in Pf &Pv
AM27-ICDC-GM960	September	A/Minch	Woze	AM27	ICDC	960	25/09/2022	An. gambiae s.l.	UF	B960	Sandwich ELISA techniques	Negative in Pf &Pv
AM27-ICDC-GM961	September	A/Minch	Woze	AM27	ICDC	961	25/09/2022	An. gambiae s.l.	UF	B961	Sandwich ELISA techniques	Negative in Pf &Pv
AM27-ICDC-GM962	September	A/Minch	Woze	AM27	ICDC	962	25/09/2022	An. gambiae s.l.	UF	B962	Sandwich ELISA techniques	Negative in Pf &Pv
AM28-ICDC-GM963	September	A/Minch	Woze	AM28	ICDC	963	25/09/2022	An. gambiae s.l.	UF	B963	Sandwich ELISA techniques	Negative in Pf &Pv
AM28-ICDC-GM964	September	A/Minch	Woze	AM28	ICDC	964	25/09/2022	An. gambiae s.l.	UF	B964	Sandwich ELISA techniques	Negative in Pf &Pv
AM28-ICDC-GM965	September	A/Minch	Woze	AM28	ICDC	965	25/09/2022	An. gambiae s.l.	UF	B965	Sandwich ELISA techniques	Negative in Pf &Pv
AM28-ICDC-GM966	September	A/Minch	Woze	AM28	ICDC	966	25/09/2022	An. gambiae s.l.	UF	B966	Sandwich ELISA techniques	Negative in Pf &Pv
AM28-ICDC-GM967	September	A/Minch	Woze	AM28	ICDC	967	25/09/2022	An. gambiae s.l.	UF	B967	Sandwich ELISA techniques	Negative in Pf &Pv
AM28-ICDC-GM968	September	A/Minch	Woze	AM28	ICDC	968	25/09/2022	An. gambiae s.l.	UF	B968	Sandwich ELISA techniques	Negative in Pf &Pv
AM28-ICDC-GM969	September	A/Minch	Woze	AM28	ICDC	969	25/09/2022	An. gambiae s.l.	UF	B969	Sandwich ELISA techniques	Negative in Pf &Pv
AM28-ICDC-GM970	September	A/Minch	Woze	AM28	ICDC	970	25/09/2022	An. gambiae s.l.	UF	B970	Sandwich ELISA techniques	Negative in Pf &Pv
AM28-ICDC-GM971	September	A/Minch	Woze	AM28	ICDC	971	25/09/2022	An. gambiae s.l.	UF	B971	Sandwich ELISA techniques	Negative in Pf &Pv
AM28-ICDC-GM972	September	A/Minch	Woze	AM28	ICDC	972	25/09/2022	An. gambiae s.l.	UF	B972	Sandwich ELISA techniques	Negative in Pf &Pv
AM28-ICDC-GM973	September	A/Minch	Woze	AM28	ICDC	973	25/09/2022	An. gambiae s.l.	UF	B973	Sandwich ELISA techniques	Negative in Pf &Pv
AM28-ICDC-GM974	September	A/Minch	Woze	AM28	ICDC	974	25/09/2022	An. gambiae s.l.	UF	B974	Sandwich ELISA techniques	Negative in Pf &Pv
AM28-ICDC-GM975	September	A/Minch	Woze	AM28	ICDC	975	25/09/2022	An. gambiae s.l.	UF	B975	Sandwich ELISA techniques	Negative in Pf &Pv
AM28-ICDC-GM976	September	A/Minch	Woze	AM28	ICDC	976	25/09/2022	An. gambiae s.l.	UF	B976	Sandwich ELISA techniques	Negative in Pf &Pv
AM28-ICDC-GM977	September	A/Minch	Woze	AM28	ICDC	977	25/09/2022	An. gambiae s.l.	UF	B977	Sandwich ELISA techniques	Negative in Pf &Pv
AM29-ICDC-GM978	September	A/Minch	Woze	AM29	ICDC	978	25/09/2022	An. gambiae s.l.	UF	B978	Sandwich ELISA techniques	Negative in Pf &Pv
AM29-ICDC-GM979	September	A/Minch	Woze	AM29	ICDC	979	25/09/2022	An. gambiae s.l.	UF	B979	Sandwich ELISA techniques	Negative in Pf &Pv
AM29-ICDC-GM980	September	A/Minch	Woze	AM29	ICDC	980	25/09/2022	An. gambiae s.l.	UF	B980	Sandwich ELISA techniques	Negative in Pf &Pv
AM29-ICDC-GM981	September	A/Minch	Woze	AM29	ICDC	981	25/09/2022	An. gambiae s.l.	UF	B981	Sandwich ELISA techniques	Negative in Pf &Pv
AM29-ICDC-GM982	September	A/Minch	Woze	AM29	ICDC	982	25/09/2022	An. gambiae s.l.	UF	B982	Sandwich ELISA techniques	Negative in Pf &Pv
AM29-ICDC-Aed983	September	A/Minch	Woze	AM29	ICDC	983	25/09/2022	Aedes Spp.	UF
AM29-ICDC-Aed984	September	A/Minch	Woze	AM29	ICDC	984	25/09/2022	Aedes Spp.	UF
AM30-ICDC-GM985	September	A/Minch	Woze	AM30	ICDC	985	25/09/2022	An. gambiae s.l.	UF	B985	Sandwich ELISA techniques	Negative in Pf &Pv
AM30-ICDC-GM986	September	A/Minch	Woze	AM30	ICDC	986	25/09/2022	An. gambiae s.l.	UF	B986	Sandwich ELISA techniques	Negative in Pf &Pv
AM30-ICDC-GM987	September	A/Minch	Woze	AM30	ICDC	987	25/09/2022	An. gambiae s.l.	UF	B987	Sandwich ELISA techniques	Negative in Pf &Pv
AM30-ICDC-GM988	September	A/Minch	Woze	AM30	ICDC	988	25/09/2022	An. gambiae s.l.	UF	B988	Sandwich ELISA techniques	Negative in Pf &Pv
AM30-ICDC-GM989	September	A/Minch	Woze	AM30	ICDC	989	25/09/2022	An. gambiae s.l.	UF	B989	Sandwich ELISA techniques	Negative in Pf &Pv
AM30-ICDC-GM990	September	A/Minch	Woze	AM30	ICDC	990	25/09/2022	An. gambiae s.l.	UF	B990	Sandwich ELISA techniques	Negative in Pf &Pv
AM30-ICDC-GM991	September	A/Minch	Woze	AM30	ICDC	991	25/09/2022	An. gambiae s.l.	UF	B991	Sandwich ELISA techniques	Negative in Pf &Pv
AM30-ICDC-GM992	September	A/Minch	Woze	AM30	ICDC	992	25/09/2022	An. gambiae s.l.	UF	B992	Sandwich ELISA techniques	Negative in Pf &Pv
AM30-ICDC-GM993	September	A/Minch	Woze	AM30	ICDC	993	25/09/2022	An. gambiae s.l.	UF	B993	Sandwich ELISA techniques	Negative in Pf &Pv
AM30-ICDC-Aed994	September	A/Minch	Woze	AM30	ICDC	994	25/09/2022	Aedes Spp.	UF
AM30-ICDC-Aed995	September	A/Minch	Woze	AM30	ICDC	995	25/09/2022	Aedes Spp.	UF
AM30-ICDC-Aed996	September	A/Minch	Woze	AM30	ICDC	996	25/09/2022	Aedes Spp.	UF
AM55-PK-CX997	September	A/Minch	Woze	AM55	Pk	997	25/09/2022	Culex spp.	FF	B997			Direct ELISA techniques	Positive in humans
AM55-PK-CX998	September	A/Minch	Woze	AM55	Pk	998	25/09/2022	Culex spp.	FF	B998			Direct ELISA techniques	Positive in humans
AM55-PK-CX999	September	A/Minch	Woze	AM55	Pk	999	25/09/2022	Culex spp.	FF	B999			Direct ELISA techniques	Negative in both
AM55-PK-CX1000	September	A/Minch	Woze	AM55	Pk	1000	25/09/2022	Culex spp.	FF	B1000			Direct ELISA techniques	Positive in humans
AM55-PK-CX1001	September	A/Minch	Woze	AM55	Pk	1001	25/09/2022	Culex spp.	FF	B1001			Direct ELISA techniques	Positive in humans
AM55-PK-CX1002	September	A/Minch	Woze	AM55	Pk	1002	25/09/2022	Culex spp.	FF	B1002			Direct ELISA techniques	Positive in humans
AM55-PK-CX1003	September	A/Minch	Woze	AM55	Pk	1003	25/09/2022	Culex spp.	FF	B1003			Direct ELISA techniques	Positive in humans
AM55-PK-CX1004	September	A/Minch	Woze	AM55	Pk	1004	25/09/2022	Culex spp.	FF	B1004			Direct ELISA techniques	Positive in humans
AM55-PK-CX1005	September	A/Minch	Woze	AM55	Pk	1005	25/09/2022	Culex spp.	FF	B1005			Direct ELISA techniques	Positive in humans
AM55-PK-CX1006	September	A/Minch	Woze	AM55	Pk	1006	25/09/2022	Culex spp.	FF	B1006			Direct ELISA techniques	Positive in humans
AM56-PK-CX1007	September	A/Minch	Woze	AM56	Pk	1007	25/09/2022	Culex spp.	FF	B1007			Direct ELISA techniques	Positive in humans
AM56-PK-CX1008	September	A/Minch	Woze	AM56	Pk	1008	25/09/2022	Culex spp.	FF	B1008			Direct ELISA techniques	Positive in humans
AM56-PK-CX1009	September	A/Minch	Woze	AM56	Pk	1009	25/09/2022	Culex spp.	FF	B1009			Direct ELISA techniques	Positive in humans
AM56-PK-CX1010	September	A/Minch	Woze	AM56	Pk	1010	25/09/2022	Culex spp.	FF	B1010			Direct ELISA techniques	Positive in humans
AM56-PK-CX1011	September	A/Minch	Woze	AM56	Pk	1011	25/09/2022	Culex spp.	FF	B1011			Direct ELISA techniques	Positive in humans
AM56-PK-CX1012	September	A/Minch	Woze	AM56	Pk	1012	25/09/2022	Culex spp.	FF	B1012			Direct ELISA techniques	Positive in humans
AM56-PK-CX1013	September	A/Minch	Woze	AM56	Pk	1013	25/09/2022	Culex spp.	FF	B1013			Direct ELISA techniques	Positive in humans
AM56-PK-CX1014	September	A/Minch	Woze	AM56	Pk	1014	25/09/2022	Culex spp.	FF	B1014			Direct ELISA techniques	Positive in humans
AM56-PK-CX1015	September	A/Minch	Woze	AM56	Pk	1015	25/09/2022	Culex spp.	FF	B1015			Direct ELISA techniques	Positive in humans
AM56-PK-CX1016	September	A/Minch	Woze	AM56	Pk	1016	25/09/2022	Culex spp.	FF	B1016			Direct ELISA techniques	Positive in humans
AM31-ICDC-Rho1017	September	A/Minch	Chamo	AM31	ICDC	1017	29/09/2022	An. rhodesiensis	UF	B1017	Sandwich ELISA techniques	Negative in Pf &Pv
AM31-ICDC-Rho1018	September	A/Minch	Chamo	AM31	ICDC	1018	29/09/2022	An. rhodesiensis	UF	B1018	Sandwich ELISA techniques	Negative in Pf &Pv
AM31-ICDC-Rho1019	September	A/Minch	Chamo	AM31	ICDC	1019	29/09/2022	An. rhodesiensis	UF	B1019	Sandwich ELISA techniques	Negative in Pf &Pv
AM31-ICDC-Rho1020	September	A/Minch	Chamo	AM31	ICDC	1020	29/09/2022	An. rhodesiensis	UF	B1020	Sandwich ELISA techniques	Negative in Pf &Pv
AM31-ICDC-Rho1021	September	A/Minch	Chamo	AM31	ICDC	1021	29/09/2022	An. rhodesiensis	UF	B1021	Sandwich ELISA techniques	Negative in Pf &Pv
AM31-ICDC-GM1022	September	A/Minch	Chamo	AM31	ICDC	1022	29/09/2022	An. gambiae s.l.	UF	B1022	Sandwich ELISA techniques	Negative in Pf &Pv
AM31-ICDC-GM1023	September	A/Minch	Chamo	AM31	ICDC	1023	29/09/2022	An. gambiae s.l.	UF	B1023	Sandwich ELISA techniques	Negative in Pf &Pv
AM31-ICDC-GM1024	September	A/Minch	Chamo	AM31	ICDC	1024	29/09/2022	An. gambiae s.l.	UF	B1024	Sandwich ELISA techniques	Negative in Pf &Pv
AM31-ICDC-GM1025	September	A/Minch	Chamo	AM31	ICDC	1025	29/09/2022	An. gambiae s.l.	FF	B1025	Sandwich ELISA techniques	Negative in Pf &Pv	Direct ELISA techniques	Negative in both
AM31-ICDC-Aed1026	September	A/Minch	Chamo	AM31	ICDC	1026	29/09/2022	Aedes Spp.	UF
AM31-ICDC-Aed1027	September	A/Minch	Chamo	AM31	ICDC	1027	29/09/2022	Aedes Spp.	UF
AM32-ICDC-Rho1028	September	A/Minch	Chamo	AM32	ICDC	1028	29/09/2022	An. rhodesiensis	UF	B1028	Sandwich ELISA techniques	Negative in Pf &Pv
AM32-ICDC-Rho1029	September	A/Minch	Chamo	AM32	ICDC	1029	29/09/2022	An. rhodesiensis	UF	B1029	Sandwich ELISA techniques	Negative in Pf &Pv
AM32-ICDC-Rho1030	September	A/Minch	Chamo	AM32	ICDC	1030	29/09/2022	An. rhodesiensis	UF	B1030	Sandwich ELISA techniques	Negative in Pf &Pv
AM32-ICDC-Rho1031	September	A/Minch	Chamo	AM32	ICDC	1031	29/09/2022	An. rhodesiensis	UF	B1031	Sandwich ELISA techniques	Negative in Pf &Pv
AM32-ICDC-Rho1032	September	A/Minch	Chamo	AM32	ICDC	1032	29/09/2022	An. rhodesiensis	UF	B1032	Sandwich ELISA techniques	Negative in Pf &Pv
AM32-ICDC-Rho1033	September	A/Minch	Chamo	AM32	ICDC	1033	29/09/2022	An. rhodesiensis	UF	B1033	Sandwich ELISA techniques	Negative in Pf &Pv
AM32-ICDC-Rho1034	September	A/Minch	Chamo	AM32	ICDC	1034	29/09/2022	An. rhodesiensis	UF	B1034	Sandwich ELISA techniques	Negative in Pf &Pv
AM32-ICDC-Rho1035	September	A/Minch	Chamo	AM32	ICDC	1035	29/09/2022	An. rhodesiensis	UF	B1035	Sandwich ELISA techniques	Negative in Pf &Pv
AM32-ICDC-GM1036	September	A/Minch	Chamo	AM32	ICDC	1036	29/09/2022	An. gambiae s.l.	UF	B1036	Sandwich ELISA techniques	Negative in Pf &Pv
AM32-ICDC-GM1037	September	A/Minch	Chamo	AM32	ICDC	1037	29/09/2022	An. gambiae s.l.	UF	B1037	Sandwich ELISA techniques	Negative in Pf &Pv
AM32-ICDC-GM1038	September	A/Minch	Chamo	AM32	ICDC	1038	29/09/2022	An. gambiae s.l.	UF	B1038	Sandwich ELISA techniques	Negative in Pf &Pv
AM32-ICDC-GM1039	September	A/Minch	Chamo	AM32	ICDC	1039	29/09/2022	An. gambiae s.l.	UF	B1039	Sandwich ELISA techniques	Negative in Pf &Pv
AM32-ICDC-GM1040	September	A/Minch	Chamo	AM32	ICDC	1040	29/09/2022	An. gambiae s.l.	UF	B1040	Sandwich ELISA techniques	Negative in Pf &Pv
AM32-ICDC-GM1041	September	A/Minch	Chamo	AM32	ICDC	1041	29/09/2022	An. gambiae s.l.	UF	B1041	Sandwich ELISA techniques	Negative in Pf &Pv
AM32-ICDC-Aed1042	September	A/Minch	Chamo	AM32	ICDC	1042	29/09/2022	Aedes Spp.	UF
AM32-ICDC-Aed1043	September	A/Minch	Chamo	AM32	ICDC	1043	29/09/2022	Aedes Spp.	UF
AM32-ICDC-Aed1044	September	A/Minch	Chamo	AM32	ICDC	1044	29/09/2022	Aedes Spp.	UF
AM32-ICDC-Aed1045	September	A/Minch	Chamo	AM32	ICDC	1045	29/09/2022	Aedes Spp.	UF
AM32-ICDC-Aed1046	September	A/Minch	Chamo	AM32	ICDC	1046	29/09/2022	Aedes Spp.	UF
AM33-ICDC-Rho1047	September	A/Minch	Chamo	AM33	ICDC	1047	29/09/2022	An. rhodesiensis	UF	B1047	Sandwich ELISA techniques	Negative in Pf &Pv
AM33-ICDC-Rho1048	September	A/Minch	Chamo	AM33	ICDC	1048	29/09/2022	An. rhodesiensis	UF	B1048	Sandwich ELISA techniques	Negative in Pf &Pv
AM33-ICDC-Rho1049	September	A/Minch	Chamo	AM33	ICDC	1049	29/09/2022	An. rhodesiensis	UF	B1049	Sandwich ELISA techniques	Negative in Pf &Pv
AM33-ICDC-Rho1050	September	A/Minch	Chamo	AM33	ICDC	1050	29/09/2022	An. rhodesiensis	UF	B1050	Sandwich ELISA techniques	Negative in Pf &Pv
AM33-ICDC-Rho1051	September	A/Minch	Chamo	AM33	ICDC	1051	29/09/2022	An. rhodesiensis	UF	B1051	Sandwich ELISA techniques	Negative in Pf &Pv
AM33-ICDC-GM1052	September	A/Minch	Chamo	AM33	ICDC	1052	29/09/2022	An. gambiae s.l.	FF	B1052	Sandwich ELISA techniques	Negative in Pf &Pv	Direct ELISA techniques	Negative in both
AM33-ICDC-GM1053	September	A/Minch	Chamo	AM33	ICDC	1053	29/09/2022	An. gambiae s.l.	UF	B1053	Sandwich ELISA techniques	Negative in Pf &Pv
AM33-ICDC-GM1054	September	A/Minch	Chamo	AM33	ICDC	1054	29/09/2022	An. gambiae s.l.	FF	B1054	Sandwich ELISA techniques	Negative in Pf &Pv	Direct ELISA techniques	Positive in humans
AM33-ICDC-GM1055	September	A/Minch	Chamo	AM33	ICDC	1055	29/09/2022	An. gambiae s.l.	UF	B1055	Sandwich ELISA techniques	Negative in Pf &Pv
AM33-ICDC-GM1056	September	A/Minch	Chamo	AM33	ICDC	1056	29/09/2022	An. gambiae s.l.	FF	B1056	Sandwich ELISA techniques	Negative in Pf &Pv	Direct ELISA techniques	Positive in humans
AM33-ICDC-GM1057	September	A/Minch	Chamo	AM33	ICDC	1057	29/09/2022	An. gambiae s.l.	UF	B1057	Sandwich ELISA techniques	Negative in Pf &Pv
AM33-ICDC-GM1058	September	A/Minch	Chamo	AM33	ICDC	1058	29/09/2022	An. gambiae s.l.	UF	B1058	Sandwich ELISA techniques	Negative in Pf &Pv
AM33-ICDC-GM1059	September	A/Minch	Chamo	AM33	ICDC	1059	29/09/2022	An. gambiae s.l.	UF	B1059	Sandwich ELISA techniques	Negative in Pf &Pv
AM33-ICDC-GM1060	September	A/Minch	Chamo	AM33	ICDC	1060	29/09/2022	An. gambiae s.l.	UF	B1060	Sandwich ELISA techniques	Negative in Pf &Pv
AM33-ICDC-GM1061	September	A/Minch	Chamo	AM33	ICDC	1061	29/09/2022	An. gambiae s.l.	UF	B1061	Sandwich ELISA techniques	Negative in Pf &Pv
AM34-ICDC-GM1062	September	A/Minch	Chamo	AM34	ICDC	1062	29/09/2022	An. gambiae s.l.	FF	B1062	Sandwich ELISA techniques	Negative in Pf &Pv	Direct ELISA techniques	Negative in both
AM34-ICDC-GM1063	September	A/Minch	Chamo	AM34	ICDC	1063	29/09/2022	An. gambiae s.l.	UF	B1063	Sandwich ELISA techniques	Negative in Pf &Pv
AM34-ICDC-GM1064	September	A/Minch	Chamo	AM34	ICDC	1064	29/09/2022	An. gambiae s.l.	UF	B1064	Sandwich ELISA techniques	Negative in Pf &Pv
AM34-ICDC-GM1065	September	A/Minch	Chamo	AM34	ICDC	1065	29/09/2022	An. gambiae s.l.	UF	B1065	Sandwich ELISA techniques	Negative in Pf &Pv
AM34-ICDC-GM1066	September	A/Minch	Chamo	AM34	ICDC	1066	29/09/2022	An. gambiae s.l.	UF	B1066	Sandwich ELISA techniques	Negative in Pf &Pv
AM34-ICDC-GM1067	September	A/Minch	Chamo	AM34	ICDC	1067	29/09/2022	An. gambiae s.l.	UF	B1067	Sandwich ELISA techniques	Negative in Pf &Pv
AM34-ICDC-GM1068	September	A/Minch	Chamo	AM34	ICDC	1068	29/09/2022	An. gambiae s.l.	FF	B1068	Sandwich ELISA techniques	Negative in Pf &Pv	Direct ELISA techniques	Positive in humans
AM34-ICDC-GM1069	September	A/Minch	Chamo	AM34	ICDC	1069	29/09/2022	An. gambiae s.l.	UF	B1069	Sandwich ELISA techniques	Negative in Pf &Pv
AM34-ICDC-GM1070	September	A/Minch	Chamo	AM34	ICDC	1070	29/09/2022	An. gambiae s.l.	FF	B1070	Sandwich ELISA techniques	Negative in Pf &Pv	Direct ELISA techniques	Positive in humans
AM34-ICDC-GM1071	September	A/Minch	Chamo	AM34	ICDC	1071	29/09/2022	An. gambiae s.l.	UF	B1071	Sandwich ELISA techniques	Negative in Pf &Pv
AM34-ICDC-GM1072	September	A/Minch	Chamo	AM34	ICDC	1072	29/09/2022	An. gambiae s.l.	UF	B1072	Sandwich ELISA techniques	Negative in Pf &Pv
AM34-ICDC-GM1073	September	A/Minch	Chamo	AM34	ICDC	1073	29/09/2022	An. gambiae s.l.	UF	B1073	Sandwich ELISA techniques	Negative in Pf &Pv
AM34-ICDC-GM1074	September	A/Minch	Chamo	AM34	ICDC	1074	29/09/2022	An. gambiae s.l.	UF	B1074	Sandwich ELISA techniques	Negative in Pf &Pv
AM34-ICDC-GM1075	September	A/Minch	Chamo	AM34	ICDC	1075	29/09/2022	An. gambiae s.l.	UF	B1075	Sandwich ELISA techniques	Negative in Pf &Pv
AM34-ICDC-GM1076	September	A/Minch	Chamo	AM34	ICDC	1076	29/09/2022	An. gambiae s.l.	FF	B1076	Sandwich ELISA techniques	Negative in Pf &Pv	Direct ELISA techniques	Negative in both
AM34-ICDC-GM1077	September	A/Minch	Chamo	AM34	ICDC	1077	29/09/2022	An. gambiae s.l.	UF	B1077	Sandwich ELISA techniques	Negative in Pf &Pv
AM34-ICDC-GM1078	September	A/Minch	Chamo	AM34	ICDC	1078	29/09/2022	An. gambiae s.l.	UF	B1078	Sandwich ELISA techniques	Negative in Pf &Pv
AM34-ICDC-GM1079	September	A/Minch	Chamo	AM34	ICDC	1079	29/09/2022	An. gambiae s.l.	UF	B1079	Sandwich ELISA techniques	Negative in Pf &Pv
AM34-ICDC-GM1080	September	A/Minch	Chamo	AM34	ICDC	1080	29/09/2022	An. gambiae s.l.	UF	B1080	Sandwich ELISA techniques	Negative in Pf &Pv
AM34-ICDC-GM1081	September	A/Minch	Chamo	AM34	ICDC	1081	29/09/2022	An. gambiae s.l.	FF	B1081	Sandwich ELISA techniques	Negative in Pf &Pv	Direct ELISA techniques	Negative in both
AM34-ICDC-GM1082	September	A/Minch	Chamo	AM34	ICDC	1082	29/09/2022	An. gambiae s.l.	UF	B1082	Sandwich ELISA techniques	Negative in Pf &Pv
AM34-ICDC-Aed1083	September	A/Minch	Chamo	AM34	ICDC	1083	29/09/2022	Aedes Spp.	UF
AM34-ICDC-Aed1084	September	A/Minch	Chamo	AM34	ICDC	1084	29/09/2022	Aedes Spp.	UF
AM34-ICDC-Aed1085	September	A/Minch	Chamo	AM34	ICDC	1085	29/09/2022	Aedes Spp.	UF
AM35-ICDC-GM1086	September	A/Minch	Chamo	AM35	ICDC	1086	29/09/2022	An. gambiae s.l.	UF	B1086	Sandwich ELISA techniques	Negative in Pf &Pv
AM35-ICDC-GM1087	September	A/Minch	Chamo	AM35	ICDC	1087	29/09/2022	An. gambiae s.l.	UF	B1087	Sandwich ELISA techniques	Positive in Pv
AM35-ICDC-GM1088	September	A/Minch	Chamo	AM35	ICDC	1088	29/09/2022	An. gambiae s.l.	FF	B1088	Sandwich ELISA techniques	Negative in Pf &Pv	Direct ELISA techniques	Negative in both
AM35-ICDC-GM1089	September	A/Minch	Chamo	AM35	ICDC	1089	29/09/2022	An. gambiae s.l.	UF	B1089	Sandwich ELISA techniques	Negative in Pf &Pv
AM35-ICDC-GM1090	September	A/Minch	Chamo	AM35	ICDC	1090	29/09/2022	An. gambiae s.l.	UF	B1090	Sandwich ELISA techniques	Negative in Pf &Pv
AM35-ICDC-GM1091	September	A/Minch	Chamo	AM35	ICDC	1091	29/09/2022	An. gambiae s.l.	UF	B1091	Sandwich ELISA techniques	Negative in Pf &Pv
AM35-ICDC-GM1092	September	A/Minch	Chamo	AM35	ICDC	1092	29/09/2022	An. gambiae s.l.	FF	B1092	Sandwich ELISA techniques	Negative in Pf &Pv	Direct ELISA techniques	Negative in both
AM35-ICDC-GM1093	September	A/Minch	Chamo	AM35	ICDC	1093	29/09/2022	An. gambiae s.l.	UF	B1093	Sandwich ELISA techniques	Negative in Pf &Pv
AM35-ICDC-GM1094	September	A/Minch	Chamo	AM35	ICDC	1094	29/09/2022	An. gambiae s.l.	UF	B1094	Sandwich ELISA techniques	Negative in Pf &Pv
AM35-ICDC-GM1095	September	A/Minch	Chamo	AM35	ICDC	1095	29/09/2022	An. gambiae s.l.	UF	B1095	Sandwich ELISA techniques	Negative in Pf &Pv
AM35-ICDC-GM1096	September	A/Minch	Chamo	AM35	ICDC	1096	29/09/2022	An. gambiae s.l.	UF	B1096	Sandwich ELISA techniques	Negative in Pf &Pv
AM35-ICDC-GM1097	September	A/Minch	Chamo	AM35	ICDC	1097	29/09/2022	An. gambiae s.l.	UF	B1097	Sandwich ELISA techniques	Negative in Pf &Pv
AM35-ICDC-GM1098	September	A/Minch	Chamo	AM35	ICDC	1098	29/09/2022	An. gambiae s.l.	UF	B1098	Sandwich ELISA techniques	Negative in Pf &Pv
AM35-ICDC-GM1099	September	A/Minch	Chamo	AM35	ICDC	1099	29/09/2022	An. gambiae s.l.	UF	B1099	Sandwich ELISA techniques	Negative in Pf &Pv
AM35-ICDC-GM1100	September	A/Minch	Chamo	AM35	ICDC	1100	29/09/2022	An. gambiae s.l.	UF	B1100	Sandwich ELISA techniques	Negative in Pf &Pv
AM35-ICDC-GM1101	September	A/Minch	Chamo	AM35	ICDC	1101	29/09/2022	An. gambiae s.l.	UF	B1101	Sandwich ELISA techniques	Negative in Pf &Pv
AM35-ICDC-GM1102	September	A/Minch	Chamo	AM35	ICDC	1102	29/09/2022	An. gambiae s.l.	FF	B1102	Sandwich ELISA techniques	Negative in Pf &Pv	Direct ELISA techniques	Negative in both
AM35-ICDC-GM1103	September	A/Minch	Chamo	AM35	ICDC	1103	29/09/2022	An. gambiae s.l.	UF	B1103	Sandwich ELISA techniques	Negative in Pf &Pv
AM35-ICDC-GM1104	September	A/Minch	Chamo	AM35	ICDC	1104	29/09/2022	An. gambiae s.l.	UF	B1104	Sandwich ELISA techniques	Negative in Pf &Pv
AM35-ICDC-GM1105	September	A/Minch	Chamo	AM35	ICDC	1105	29/09/2022	An. gambiae s.l.	UF	B1105	Sandwich ELISA techniques	Negative in Pf &Pv
AM35-ICDC-GM1106	September	A/Minch	Chamo	AM35	ICDC	1106	29/09/2022	An. gambiae s.l.	UF	B1106	Sandwich ELISA techniques	Negative in Pf &Pv
AM35-ICDC-GM1107	September	A/Minch	Chamo	AM35	ICDC	1107	29/09/2022	An. gambiae s.l.	UF	B1107	Sandwich ELISA techniques	Negative in Pf &Pv
AM36-ICDC-GM1108	September	A/Minch	Chamo	AM36	ICDC	1108	29/09/2022	An. gambiae s.l.	UF	B1108	Sandwich ELISA techniques	Negative in Pf &Pv
AM36-ICDC-GM1109	September	A/Minch	Chamo	AM36	ICDC	1109	29/09/2022	An. gambiae s.l.	UF	B1109	Sandwich ELISA techniques	Negative in Pf &Pv
AM36-ICDC-GM1110	September	A/Minch	Chamo	AM36	ICDC	1110	29/09/2022	An. gambiae s.l.	UF	B1110	Sandwich ELISA techniques	Negative in Pf &Pv
AM36-ICDC-GM1111	September	A/Minch	Chamo	AM36	ICDC	1111	29/09/2022	An. gambiae s.l.	UF	B1111	Sandwich ELISA techniques	Negative in Pf &Pv
AM36-ICDC-GM1112	September	A/Minch	Chamo	AM36	ICDC	1112	29/09/2022	An. gambiae s.l.	UF	B1112	Sandwich ELISA techniques	Negative in Pf &Pv
AM36-ICDC-GM1113	September	A/Minch	Chamo	AM36	ICDC	1113	29/09/2022	An. gambiae s.l.	UF	B1113	Sandwich ELISA techniques	Negative in Pf &Pv
AM36-ICDC-GM1114	September	A/Minch	Chamo	AM36	ICDC	1114	29/09/2022	An. gambiae s.l.	UF	B1114	Sandwich ELISA techniques	Negative in Pf &Pv
AM36-ICDC-GM1115	September	A/Minch	Chamo	AM36	ICDC	1115	29/09/2022	An. gambiae s.l.	UF	B1115	Sandwich ELISA techniques	Negative in Pf &Pv
AM36-ICDC-GM1116	September	A/Minch	Chamo	AM36	ICDC	1116	29/09/2022	An. gambiae s.l.	UF	B1116	Sandwich ELISA techniques	Negative in Pf &Pv
AM36-ICDC-Aed1117	September	A/Minch	Chamo	AM36	ICDC	1117	29/09/2022	Aedes Spp.	UF
AM36-ICDC-Aed1118	September	A/Minch	Chamo	AM36	ICDC	1118	29/09/2022	Aedes Spp.	UF
AM36-ICDC-Aed1119	September	A/Minch	Chamo	AM36	ICDC	1119	29/09/2022	Aedes Spp.	UF
AM36-ICDC-Aed1120	September	A/Minch	Chamo	AM36	ICDC	1120	29/09/2022	Aedes Spp.	UF
AM36-ICDC-Aed1121	September	A/Minch	Chamo	AM36	ICDC	1121	29/09/2022	Aedes Spp.	UF
AM37-ICDC-GM1122	September	A/Minch	Chamo	AM37	ICDC	1122	29/09/2022	An. gambiae s.l.	FF	B1122	Sandwich ELISA techniques	Negative in Pf &Pv	Direct ELISA techniques	Negative in both
AM37-ICDC-GM1123	September	A/Minch	Chamo	AM37	ICDC	1123	29/09/2022	An. gambiae s.l.	UF	B1123	Sandwich ELISA techniques	Negative in Pf &Pv
AM37-ICDC-GM1124	September	A/Minch	Chamo	AM37	ICDC	1124	29/09/2022	An. gambiae s.l.	UF	B1124	Sandwich ELISA techniques	Negative in Pf &Pv
AM37-ICDC-GM1125	September	A/Minch	Chamo	AM37	ICDC	1125	29/09/2022	An. gambiae s.l.	UF	B1125	Sandwich ELISA techniques	Negative in Pf &Pv
AM37-ICDC-GM1126	September	A/Minch	Chamo	AM37	ICDC	1126	29/09/2022	An. gambiae s.l.	FF	B1126	Sandwich ELISA techniques	Negative in Pf &Pv	Direct ELISA techniques	Positive in humans
AM37-ICDC-GM1127	September	A/Minch	Chamo	AM37	ICDC	1127	29/09/2022	An. gambiae s.l.	UF	B1127	Sandwich ELISA techniques	Negative in Pf &Pv
AM37-ICDC-GM1128	September	A/Minch	Chamo	AM37	ICDC	1128	29/09/2022	An. gambiae s.l.	UF	B1128	Sandwich ELISA techniques	Negative in Pf &Pv
AM37-ICDC-GM1128	September	A/Minch	Chamo	AM37	ICDC	1129	29/09/2022	An. gambiae s.l.	UF	B1129	Sandwich ELISA techniques	Negative in Pf &Pv
AM37-ICDC-GM1130	September	A/Minch	Chamo	AM37	ICDC	1130	29/09/2022	An. gambiae s.l.	UF	B1130	Sandwich ELISA techniques	Negative in Pf &Pv
AM37-ICDC-GM1131	September	A/Minch	Chamo	AM37	ICDC	1131	29/09/2022	An. gambiae s.l.	UF	B1131	Sandwich ELISA techniques	Negative in Pf &Pv
AM37-ICDC-GM1132	September	A/Minch	Chamo	AM37	ICDC	1132	29/09/2022	An. gambiae s.l.	FF	B1132	Sandwich ELISA techniques	Negative in Pf &Pv	Direct ELISA techniques	Negative in both
AM37-ICDC-GM1133	September	A/Minch	Chamo	AM37	ICDC	1133	29/09/2022	An. gambiae s.l.	UF	B1133	Sandwich ELISA techniques	Negative in Pf &Pv
AM37-ICDC-GM1134	September	A/Minch	Chamo	AM37	ICDC	1134	29/09/2022	An. gambiae s.l.	FF	B1134	Sandwich ELISA techniques	Negative in Pf &Pv	Direct ELISA techniques	Negative in both
AM37-ICDC-GM1135	September	A/Minch	Chamo	AM37	ICDC	1135	29/09/2022	An. gambiae s.l.	UF	B1135	Sandwich ELISA techniques	Negative in Pf &Pv
AM37-ICDC-GM1136	September	A/Minch	Chamo	AM37	ICDC	1136	29/09/2022	An. gambiae s.l.	UF	B1136	Sandwich ELISA techniques	Negative in Pf &Pv
AM37-ICDC-GM1137	September	A/Minch	Chamo	AM37	ICDC	1137	29/09/2022	An. gambiae s.l.	UF	B1137	Sandwich ELISA techniques	Negative in Pf &Pv
AM37-ICDC-GM1138	September	A/Minch	Chamo	AM37	ICDC	1138	29/09/2022	An. gambiae s.l.	FF	B1138	Sandwich ELISA techniques	Negative in Pf &Pv	Direct ELISA techniques	Negative in both
AM37-ICDC-GM1139	September	A/Minch	Chamo	AM37	ICDC	1139	29/09/2022	An. gambiae s.l.	UF	B1139	Sandwich ELISA techniques	Negative in Pf &Pv
AM37-ICDC-GM1140	September	A/Minch	Chamo	AM37	ICDC	1140	29/09/2022	An. gambiae s.l.	UF	B1140	Sandwich ELISA techniques	Negative in Pf &Pv
AM37-ICDC-GM1141	September	A/Minch	Chamo	AM37	ICDC	1141	29/09/2022	An. gambiae s.l.	UF	B1141	Sandwich ELISA techniques	Negative in Pf &Pv
AM38-ICDC-GM1142	September	A/Minch	Chamo	AM38	ICDC	1142	29/09/2022	An. gambiae s.l.	UF	B1142	Sandwich ELISA techniques	Negative in Pf &Pv
AM38-ICDC-GM1143	September	A/Minch	Chamo	AM38	ICDC	1143	29/09/2022	An. gambiae s.l.	FF	B1143	Sandwich ELISA techniques	Negative in Pf &Pv	Direct ELISA techniques	Positive in humans
AM38-ICDC-GM1144	September	A/Minch	Chamo	AM38	ICDC	1144	29/09/2022	An. gambiae s.l.	UF	B1144	Sandwich ELISA techniques	Negative in Pf &Pv
AM38-ICDC-GM1145	September	A/Minch	Chamo	AM38	ICDC	1145	29/09/2022	An. gambiae s.l.	FF	B1145	Sandwich ELISA techniques	Negative in Pf &Pv	Direct ELISA techniques	Negative in both
AM38-ICDC-GM1146	September	A/Minch	Chamo	AM38	ICDC	1146	29/09/2022	An. gambiae s.l.	FF	B1146	Sandwich ELISA techniques	Negative in Pf &Pv	Direct ELISA techniques	Positive in humans
AM38-ICDC-GM1147	September	A/Minch	Chamo	AM38	ICDC	1147	29/09/2022	An. gambiae s.l.	FF	B1147	Sandwich ELISA techniques	Negative in Pf &Pv	Direct ELISA techniques	Negative in both
AM38-ICDC-GM1148	September	A/Minch	Chamo	AM38	ICDC	1148	29/09/2022	An. gambiae s.l.	FF	B1148	Sandwich ELISA techniques	Negative in Pf &Pv	Direct ELISA techniques	Negative in both
AM38-ICDC-GM1149	September	A/Minch	Chamo	AM38	ICDC	1149	29/09/2022	An. gambiae s.l.	FF	B1149	Sandwich ELISA techniques	Negative in Pf &Pv	Direct ELISA techniques	Negative in both
AM38-ICDC-GM1150	September	A/Minch	Chamo	AM38	ICDC	1150	29/09/2022	An. gambiae s.l.	UF	B1150	Sandwich ELISA techniques	Negative in Pf &Pv
AM38-ICDC-GM1151	September	A/Minch	Chamo	AM38	ICDC	1151	29/09/2022	An. gambiae s.l.	UF	B1151	Sandwich ELISA techniques	Negative in Pf &Pv
AM38-ICDC-GM1152	September	A/Minch	Chamo	AM38	ICDC	1152	29/09/2022	An. gambiae s.l.	UF	B1152	Sandwich ELISA techniques	Negative in Pf &Pv
AM38-ICDC-GM1153	September	A/Minch	Chamo	AM38	ICDC	1153	29/09/2022	An. gambiae s.l.	FF	B1153	Sandwich ELISA techniques	Negative in Pf &Pv	Direct ELISA techniques	Negative in both
AM38-ICDC-GM1154	September	A/Minch	Chamo	AM38	ICDC	1154	29/09/2022	An. gambiae s.l.	UF	B1154	Sandwich ELISA techniques	Negative in Pf &Pv
AM38-ICDC-GM1155	September	A/Minch	Chamo	AM38	ICDC	1155	29/09/2022	An. gambiae s.l.	FF	B1155	Sandwich ELISA techniques	Negative in Pf &Pv	Direct ELISA techniques	Negative in both
AM38-ICDC-GM1156	September	A/Minch	Chamo	AM38	ICDC	1156	29/09/2022	An. gambiae s.l.	UF	B1156	Sandwich ELISA techniques	Negative in Pf &Pv
AM38-ICDC-GM1157	September	A/Minch	Chamo	AM38	ICDC	1157	29/09/2022	An. gambiae s.l.	FF	B1157	Sandwich ELISA techniques	Negative in Pf &Pv	Direct ELISA techniques	Negative in both
AM38-ICDC-GM1158	September	A/Minch	Chamo	AM38	ICDC	11589	29/09/2022	An. gambiae s.l.	FF	B1158	Sandwich ELISA techniques	Negative in Pf &Pv	Direct ELISA techniques	Positive in humans
AM38-ICDC-GM1159	September	A/Minch	Chamo	AM38	ICDC	1159	29/09/2022	An. gambiae s.l.	FF	B1159	Sandwich ELISA techniques	Negative in Pf &Pv	Direct ELISA techniques	Positive in humans
AM38-ICDC-GM1160	September	A/Minch	Chamo	AM38	ICDC	1160	29/09/2022	An. gambiae s.l.	UF	B1160	Sandwich ELISA techniques	Negative in Pf &Pv
AM38-ICDC-GM1161	September	A/Minch	Chamo	AM38	ICDC	1161	29/09/2022	An. gambiae s.l.	UF	B1161	Sandwich ELISA techniques	Negative in Pf &Pv
AM38-ICDC-GM1162	September	A/Minch	Chamo	AM38	ICDC	1162	29/09/2022	An. gambiae s.l.	UF	B1162	Sandwich ELISA techniques	Negative in Pf &Pv
AM38-ICDC-GM1163	September	A/Minch	Chamo	AM38	ICDC	1163	29/09/2022	An. gambiae s.l.	FF	B1163	Sandwich ELISA techniques	Negative in Pf &Pv	Direct ELISA techniques	Positive in humans
AM38-ICDC-GM1164	September	A/Minch	Chamo	AM38	ICDC	1164	29/09/2022	An. gambiae s.l.	FF	B1164	Sandwich ELISA techniques	Negative in Pf &Pv	Direct ELISA techniques	Positive in humans
AM38-ICDC-GM1165	September	A/Minch	Chamo	AM38	ICDC	1165	29/09/2022	An. gambiae s.l.	FF	B1165	Sandwich ELISA techniques	Negative in Pf &Pv	Direct ELISA techniques	Positive in humans
AM38-ICDC-GM1166	September	A/Minch	Chamo	AM38	ICDC	1166	29/09/2022	An. gambiae s.l.	FF	B1166	Sandwich ELISA techniques	Negative in Pf &Pv	Direct ELISA techniques	Negative in both
AM38-ICDC-GM1167	September	A/Minch	Chamo	AM38	ICDC	1167	29/09/2022	An. gambiae s.l.	UF	B1167	Sandwich ELISA techniques	Negative in Pf &Pv
AM38-ICDC-GM1168	September	A/Minch	Chamo	AM38	ICDC	1168	29/09/2022	An. gambiae s.l.	FF	B1168	Sandwich ELISA techniques	Negative in Pf &Pv	Direct ELISA techniques	Negative in both
AM38-ICDC-GM1169	September	A/Minch	Chamo	AM38	ICDC	1169	29/09/2022	An. gambiae s.l.	UF	B1169	Sandwich ELISA techniques	Negative in Pf &Pv
AM38-ICDC-GM1170	September	A/Minch	Chamo	AM38	ICDC	1170	29/09/2022	An. gambiae s.l.	UF	B1170	Sandwich ELISA techniques	Negative in Pf &Pv
AM38-ICDC-Aed1171	September	A/Minch	Chamo	AM38	ICDC	1171	29/09/2022	Aedes Spp.	UF
AM38-ICDC-Aed1172	September	A/Minch	Chamo	AM38	ICDC	1172	29/09/2022	Aedes Spp.	UF
AM38-ICDC-Aed1173	September	A/Minch	Chamo	AM38	ICDC	1173	29/09/2022	Aedes Spp.	UF
AM38-ICDC-Aed1174	September	A/Minch	Chamo	AM38	ICDC	1174	29/09/2022	Aedes Spp.	UF
AM38-ICDC-Aed1175	September	A/Minch	Chamo	AM38	ICDC	1175	29/09/2022	Aedes Spp.	UF
AM38-ICDC-Aed1176	September	A/Minch	Chamo	AM38	ICDC	1176	29/09/2022	Aedes Spp.	UF
AM39-ICDC-GM1177	September	A/Minch	Chamo	AM39	ICDC	1177	29/09/2022	An. gambiae s.l.	UF	B1177	Sandwich ELISA techniques	Negative in Pf &Pv
AM39-ICDC-GM1178	September	A/Minch	Chamo	AM39	ICDC	1178	29/09/2022	An. gambiae s.l.	UF	B1178	Sandwich ELISA techniques	Negative in Pf &Pv
AM39-ICDC-GM1179	September	A/Minch	Chamo	AM39	ICDC	1179	29/09/2022	An. gambiae s.l.	UF	B1179	Sandwich ELISA techniques	Negative in Pf &Pv
AM39-ICDC-GM1180	September	A/Minch	Chamo	AM39	ICDC	1180	29/09/2022	An. gambiae s.l.	UF	B1180	Sandwich ELISA techniques	Negative in Pf &Pv
AM39-ICDC-GM1181	September	A/Minch	Chamo	AM39	ICDC	1181	29/09/2022	An. gambiae s.l.	UF	B1181	Sandwich ELISA techniques	Negative in Pf &Pv
AM39-ICDC-GM1182	September	A/Minch	Chamo	AM39	ICDC	1182	29/09/2022	An. gambiae s.l.	UF	B1182	Sandwich ELISA techniques	Negative in Pf &Pv
AM39-ICDC-GM1183	September	A/Minch	Chamo	AM39	ICDC	1183	29/09/2022	An. gambiae s.l.	UF	B1183	Sandwich ELISA techniques	Negative in Pf &Pv
AM39-ICDC-GM1184	September	A/Minch	Chamo	AM39	ICDC	1184	29/09/2022	An. gambiae s.l.	UF	B1184	Sandwich ELISA techniques	Negative in Pf &Pv
AM39-ICDC-GM1185	September	A/Minch	Chamo	AM39	ICDC	1185	29/09/2022	An. gambiae s.l.	FF	B1185	Sandwich ELISA techniques	Negative in Pf &Pv	Direct ELISA techniques	Negative in both
AM39-ICDC-GM1186	September	A/Minch	Chamo	AM39	ICDC	1186	29/09/2022	An. gambiae s.l.	UF	B1186	Sandwich ELISA techniques	Negative in Pf &Pv
AM39-ICDC-GM1187	September	A/Minch	Chamo	AM39	ICDC	1187	29/09/2022	An. gambiae s.l.	UF	B1187	Sandwich ELISA techniques	Negative in Pf &Pv
AM39-ICDC-GM1188	September	A/Minch	Chamo	AM39	ICDC	1188	29/09/2022	An. gambiae s.l.	UF	B1188	Sandwich ELISA techniques	Negative in Pf &Pv
AM39-ICDC-GM1189	September	A/Minch	Chamo	AM39	ICDC	1189	29/09/2022	An. gambiae s.l.	UF	B1189	Sandwich ELISA techniques	Negative in Pf &Pv
AM39-ICDC-GM1190	September	A/Minch	Chamo	AM39	ICDC	1190	29/09/2022	An. gambiae s.l.	UF	B1190	Sandwich ELISA techniques	Negative in Pf &Pv
AM39-ICDC-GM1191	September	A/Minch	Chamo	AM39	ICDC	1191	29/09/2022	An. gambiae s.l.	FF	B1191	Sandwich ELISA techniques	Negative in Pf &Pv	Direct ELISA techniques	Negative in both
AM39-ICDC-Aed1192	September	A/Minch	Chamo	AM39	ICDC	1192	29/09/2022	Aedes Spp.	UF
AM39-ICDC-Aed1193	September	A/Minch	Chamo	AM39	ICDC	1193	29/09/2022	Aedes Spp.	UF
AM39-ICDC-Aed1194	September	A/Minch	Chamo	AM39	ICDC	1194	29/09/2022	Aedes Spp.	UF
AM40-ICDC-GM1195	September	A/Minch	Chamo	AM40	ICDC	1195	29/09/2022	An. gambiae s.l.	UF	B1195	Sandwich ELISA techniques	Negative in Pf &Pv
AM40-ICDC-GM1196	September	A/Minch	Chamo	AM40	ICDC	1196	29/09/2022	An. gambiae s.l.	UF	B1196	Sandwich ELISA techniques	Negative in Pf &Pv
AM40-ICDC-GM1197	September	A/Minch	Chamo	AM40	ICDC	1197	29/09/2022	An. gambiae s.l.	UF	B1197	Sandwich ELISA techniques	Negative in Pf &Pv
AM40-ICDC-GM1198	September	A/Minch	Chamo	AM40	ICDC	1198	29/09/2022	An. gambiae s.l.	UF	B1198	Sandwich ELISA techniques	Negative in Pf &Pv
AM40-ICDC-GM1199	September	A/Minch	Chamo	AM40	ICDC	1199	29/09/2022	An. gambiae s.l.	UF	B1199	Sandwich ELISA techniques	Negative in Pf &Pv
AM40-ICDC-GM1200	September	A/Minch	Chamo	AM40	ICDC	1200	29/09/2022	An. gambiae s.l.	UF	B1200	Sandwich ELISA techniques	Negative in Pf &Pv
AM40-ICDC-GM1201	September	A/Minch	Chamo	AM40	ICDC	1201	29/09/2022	An. gambiae s.l.	UF	B1201	Sandwich ELISA techniques	Negative in Pf &Pv
AM40-ICDC-GM1202	September	A/Minch	Chamo	AM40	ICDC	1202	29/09/2022	An. gambiae s.l.	UF	B1202	Sandwich ELISA techniques	Negative in Pf &Pv
AM40-ICDC-GM1203	September	A/Minch	Chamo	AM40	ICDC	1203	29/09/2022	An. gambiae s.l.	UF	B1203	Sandwich ELISA techniques	Negative in Pf &Pv
AM40-ICDC-GM1204	September	A/Minch	Chamo	AM40	ICDC	1204	29/09/2022	An. gambiae s.l.	UF	B1204	Sandwich ELISA techniques	Negative in Pf &Pv
AM40-ICDC-GM1205	September	A/Minch	Chamo	AM40	ICDC	1205	29/09/2022	An. gambiae s.l.	UF	B1205	Sandwich ELISA techniques	Negative in Pf &Pv
AM40-ICDC-GM1206	September	A/Minch	Chamo	AM40	ICDC	1206	29/09/2022	An. gambiae s.l.	UF	B1206	Sandwich ELISA techniques	Negative in Pf &Pv
AM40-ICDC-GM1207	September	A/Minch	Chamo	AM40	ICDC	1207	29/09/2022	An. gambiae s.l.	UF	B1207	Sandwich ELISA techniques	Negative in Pf &Pv
AM40-ICDC-Aed1208	September	A/Minch	Chamo	AM40	ICDC	1208	29/09/2022	Aedes Spp.	UF
AM40-ICDC-Aed1209	September	A/Minch	Chamo	AM40	ICDC	1209	29/09/2022	Aedes Spp.	UF
AM59-PK-GM1210	September	A/Minch	Chamo	AM59	PK	1210	29/09/2022	An. gambiae s.l.	FF	B1210	Sandwich ELISA techniques	Negative in Pf &Pv	Direct ELISA techniques	Positive in humans
AM59-PK-GM1211	September	A/Minch	Chamo	AM59	PK	1211	29/09/2022	An. gambiae s.l.	FF	B1211	Sandwich ELISA techniques	Negative in Pf &Pv	Direct ELISA techniques	Positive in humans
AM59-PK-GM1212	September	A/Minch	Chamo	AM59	PK	1212	29/09/2022	An. gambiae s.l.	FF	B1212	Sandwich ELISA techniques	Negative in Pf &Pv	Direct ELISA techniques	Positive in humans
AM59-PK-GM1213	September	A/Minch	Chamo	AM59	PK	1213	29/09/2022	An. gambiae s.l.	FF	B1213	Sandwich ELISA techniques	Negative in Pf &Pv	Direct ELISA techniques	Positive in humans
AM59-PK-GM1214	September	A/Minch	Chamo	AM59	PK	1214	29/09/2022	An. gambiae s.l.	FF	B1214	Sandwich ELISA techniques	Negative in Pf &Pv	Direct ELISA techniques	Positive in humans
AM59-PK-GM1215	September	A/Minch	Chamo	AM59	PK	1215	29/09/2022	An. gambiae s.l.	FF	B1215	Sandwich ELISA techniques	Negative in Pf &Pv	Direct ELISA techniques	Positive in humans
AM59-PK-GM1216	September	A/Minch	Chamo	AM59	PK	1216	29/09/2022	An. gambiae s.l.	FF	B1216	Sandwich ELISA techniques	Negative in Pf &Pv	Direct ELISA techniques	Positive in humans
AM59-PK-GM1217	September	A/Minch	Chamo	AM59	PK	1217	29/09/2022	An. gambiae s.l.	FF	B1217	Sandwich ELISA techniques	Negative in Pf &Pv	Direct ELISA techniques	Negative in both
AM59-PK-GM1218	September	A/Minch	Chamo	AM59	PK	1218	29/09/2022	An. gambiae s.l.	FF	B1218	Sandwich ELISA techniques	Negative in Pf &Pv	Direct ELISA techniques	Positive in humans
AM59-PK-GM1219	September	A/Minch	Chamo	AM59	PK	1219	29/09/2022	An. gambiae s.l.	FF	B1219	Sandwich ELISA techniques	Negative in Pf &Pv	Direct ELISA techniques	Positive in humans
AM59-PK-GM1220	September	A/Minch	Chamo	AM59	PK	1220	29/09/2022	An. gambiae s.l.	FF	B1220	Sandwich ELISA techniques	Negative in Pf &Pv	Direct ELISA techniques	Positive in humans
AM59-PK-GM1221	September	A/Minch	Chamo	AM59	PK	1221	29/09/2022	An. gambiae s.l.	FF	B1221	Sandwich ELISA techniques	Negative in Pf &Pv	Direct ELISA techniques	Positive in humans
AM59-PK-GM1222	September	A/Minch	Chamo	AM59	PK	1222	29/09/2022	An. gambiae s.l.	FF	B1222	Sandwich ELISA techniques	Negative in Pf &Pv	Direct ELISA techniques	Positive in humans
AM59-PK-CX1223	September	A/Minch	Chamo	AM59	PK	1223	29/09/2022	Culex spp.	FF	B1223			Direct ELISA techniques	Positive in humans
AM59-PK-CX1224	September	A/Minch	Chamo	AM59	PK	1224	29/09/2022	Culex spp.	FF	B1224			Direct ELISA techniques	Positive in humans
AM59-PK-CX1225	September	A/Minch	Chamo	AM59	PK	1225	29/09/2022	Culex spp.	FF	B1225			Direct ELISA techniques	Positive in humans
AM59-PK-CX1226	September	A/Minch	Chamo	AM59	PK	1226	29/09/2022	Culex spp.	FF	B1226			Direct ELISA techniques	Positive in humans
AM59-PK-CX1227	September	A/Minch	Chamo	AM59	PK	1227	29/09/2022	Culex spp.	FF	B1227			Direct ELISA techniques	Positive in humans
AM59-PK-CX1228	September	A/Minch	Chamo	AM59	PK	1228	29/09/2022	Culex spp.	FF	B1228			Direct ELISA techniques	Positive in humans
AM59-PK-CX1229	September	A/Minch	Chamo	AM59	PK	1229	29/09/2022	Culex spp.	FF	B1229			Direct ELISA techniques	Positive in humans
AM59-PK-CX1230	September	A/Minch	Chamo	AM59	PK	1230	29/09/2022	Culex spp.	FF	B1230			Direct ELISA techniques	Positive in humans
AM59-PK-CX1231	September	A/Minch	Chamo	AM59	PK	1231	29/09/2022	Culex spp.	FF	B1231			Direct ELISA techniques	Positive in humans
AM59-PK-CX1232	September	A/Minch	Chamo	AM59	PK	1232	29/09/2022	Culex spp.	FF	B1232			Direct ELISA techniques	Positive in humans
AM59-PK-CX1233	September	A/Minch	Chamo	AM59	PK	1233	29/09/2022	Culex spp.	FF	B1233			Direct ELISA techniques	Positive in humans
AM59-PK-CX1234	September	A/Minch	Chamo	AM59	PK	1234	29/09/2022	Culex spp.	FF	B1234			Direct ELISA techniques	Positive in humans
AM59-PK-CX1235	September	A/Minch	Chamo	AM59	PK	1235	29/09/2022	Culex spp.	FF	B1235			Direct ELISA techniques	Positive in humans
AM59-PK-CX1236	September	A/Minch	Chamo	AM59	PK	1236	29/09/2022	Culex spp.	FF	B1236			Direct ELISA techniques	Positive in humans
AM59-PK-CX1237	September	A/Minch	Chamo	AM59	PK	1237	29/09/2022	Culex spp.	FF	B1237			Direct ELISA techniques	Positive in humans
AM59-PK-CX1238	September	A/Minch	Chamo	AM59	PK	1239	29/09/2022	Culex spp.	FF	B1239			Direct ELISA techniques	Positive in humans
AM59-PK-CX1239	September	A/Minch	Chamo	AM59	PK	1239	29/09/2022	Culex spp.	FF	B1239			Direct ELISA techniques	Positive in humans
AM59-PK-CX1240	September	A/Minch	Chamo	AM59	PK	1240	29/09/2022	Culex spp.	FF	B1240			Direct ELISA techniques	Positive in humans
AM59-PK-CX1241	September	A/Minch	Chamo	AM59	PK	1241	29/09/2022	Culex spp.	FF	B1241			Direct ELISA techniques	Positive in humans
AM59-PK-CX1242	September	A/Minch	Chamo	AM59	PK	1242	29/09/2022	Culex spp.	FF	B1242			Direct ELISA techniques	Positive in humans
AM60-PK-GM1243	September	A/Minch	Chamo	AM60	PK	1243	29/09/2022	An. gambiae s.l.	FF	B1243	Sandwich ELISA techniques	Negative in Pf &Pv	Direct ELISA techniques	Positive in humans
AM60-PK-GM1244	September	A/Minch	Chamo	AM60	PK	1244	29/09/2022	An. gambiae s.l.	FF	B1244	Sandwich ELISA techniques	Negative in Pf &Pv	Direct ELISA techniques	Positive in humans
AM60-PK-GM1245	September	A/Minch	Chamo	AM60	PK	1245	29/09/2022	An. gambiae s.l.	FF	B1245	Sandwich ELISA techniques	Negative in Pf &Pv	Direct ELISA techniques	Positive in humans
AM60-PK-GM1246	September	A/Minch	Chamo	AM60	PK	1246	29/09/2022	An. gambiae s.l.	FF	B1246	Sandwich ELISA techniques	Negative in Pf &Pv	Direct ELISA techniques	Positive in humans
AM60-PK-GM1247	September	A/Minch	Chamo	AM60	PK	1247	29/09/2022	An. gambiae s.l.	FF	B1247	Sandwich ELISA techniques	Negative in Pf &Pv	Direct ELISA techniques	Positive in humans
AM60-PK-CX1248	September	A/Minch	Chamo	AM60	PK	1248	29/09/2022	Culex spp.	FF	B1248			Direct ELISA techniques	Positive in humans
AM60-PK-CX1249	September	A/Minch	Chamo	AM60	PK	1249	29/09/2022	Culex spp.	FF	B1249			Direct ELISA techniques	Positive in humans
AM60-PK-CX1250	September	A/Minch	Chamo	AM60	PK	1250	29/09/2022	Culex spp.	FF	B1250			Direct ELISA techniques	Positive in humans
AM60-PK-CX1251	September	A/Minch	Chamo	AM60	PK	1251	29/09/2022	Culex spp.	FF	B1251			Direct ELISA techniques	Positive in humans
AM60-PK-CX1252	September	A/Minch	Chamo	AM60	PK	1252	29/09/2022	Culex spp.	FF	B1252			Direct ELISA techniques	Positive in humans
AM60-PK-CX1253	September	A/Minch	Chamo	AM60	PK	1253	29/09/2022	Culex spp.	FF	B1253			Direct ELISA techniques	Positive in humans
AM60-PK-CX1254	September	A/Minch	Chamo	AM60	PK	1254	29/09/2022	Culex spp.	FF	B1254			Direct ELISA techniques	Positive in humans
AM60-PK-CX1255	September	A/Minch	Chamo	AM60	PK	1255	29/09/2022	Culex spp.	FF	B1255			Direct ELISA techniques	Positive in humans
AM60-PK-CX1256	September	A/Minch	Chamo	AM60	PK	1256	29/09/2022	Culex spp.	FF	B1256			Direct ELISA techniques	Positive in humans
AM60-PK-CX1257	September	A/Minch	Chamo	AM60	PK	1257	29/09/2022	Culex spp.	FF	B1257			Direct ELISA techniques	Positive in humans
AM60-PK-CX1258	September	A/Minch	Chamo	AM60	PK	1258	29/09/2022	Culex spp.	FF	B1258			Direct ELISA techniques	Positive in humans
AM60-PK-CX1269	September	A/Minch	Chamo	AM60	PK	1259	29/09/2022	Culex spp.	FF	B1259			Direct ELISA techniques	Positive in humans
AM60-PK-CX1260	September	A/Minch	Chamo	AM60	PK	1260	29/09/2022	Culex spp.	FF	B1260			Direct ELISA techniques	Positive in humans
AM60-PK-CX1261	September	A/Minch	Chamo	AM60	PK	1261	29/09/2022	Culex spp.	FF	B1261			Direct ELISA techniques	Positive in humans
AM60-PK-CX1262	September	A/Minch	Chamo	AM60	PK	1262	29/09/2022	Culex spp.	FF	B1262			Direct ELISA techniques	Positive in humans
AM60-PK-CX1263	September	A/Minch	Chamo	AM60	PK	1263	29/09/2022	Culex spp.	FF	B1263			Direct ELISA techniques	Positive in bovine
AM60-PK-CX1264	September	A/Minch	Chamo	AM60	PK	1264	29/09/2022	Culex spp.	FF	B1264			Direct ELISA techniques	Positive in humans
AM60-PK-CX1265	September	A/Minch	Chamo	AM60	PK	1265	29/09/2022	Culex spp.	FF	B1265			Direct ELISA techniques	Positive in humans
AM60-PK-CX1266	September	A/Minch	Chamo	AM60	PK	1266	29/09/2022	Culex spp.	FF	B1266			Direct ELISA techniques	Positive in humans
AM60-PK-CX1267	September	A/Minch	Chamo	AM60	PK	1267	29/09/2022	Culex spp.	FF	B1267			Direct ELISA techniques	Positive in bovine
AM41-ICDC-GM1268	September	A/Minch	Doysa	AM41	ICDC	1268	2022-01-10	An. gambiae s.l.	UF	B1268	Sandwich ELISA techniques	Negative in Pf &Pv
AM41-ICDC-GM1269	September	A/Minch	Doysa	AM41	ICDC	1269	2022-01-10	An. gambiae s.l.	UF	B1269	Sandwich ELISA techniques	Negative in Pf &Pv
AM41-ICDC-GM1270	September	A/Minch	Doysa	AM41	ICDC	1270	2022-01-10	An. gambiae s.l.	UF	B1270	Sandwich ELISA techniques	Negative in Pf &Pv
AM41-ICDC-GM1271	September	A/Minch	Doysa	AM41	ICDC	1271	2022-01-10	An. gambiae s.l.	UF	B1271	Sandwich ELISA techniques	Negative in Pf &Pv
AM41-ICDC-GM1272	September	A/Minch	Doysa	AM41	ICDC	1272	2022-01-10	An. gambiae s.l.	UF	B1272	Sandwich ELISA techniques	Negative in Pf &Pv
AM41-ICDC-GM1273	September	A/Minch	Doysa	AM41	ICDC	1273	2022-01-10	An. gambiae s.l.	UF	B1273	Sandwich ELISA techniques	Negative in Pf &Pv
AM41-ICDC-GM1274	September	A/Minch	Doysa	AM41	ICDC	1274	2022-01-10	An. gambiae s.l.	UF	B1274	Sandwich ELISA techniques	Negative in Pf &Pv
AM41-ICDC-GM1275	September	A/Minch	Doysa	AM41	ICDC	1275	2022-01-10	An. gambiae s.l.	UF	B1275	Sandwich ELISA techniques	Negative in Pf &Pv
AM41-ICDC-GM1276	September	A/Minch	Doysa	AM41	ICDC	1276	2022-01-10	An. gambiae s.l.	UF	B1276	Sandwich ELISA techniques	Negative in Pf &Pv
AM41-ICDC-Aed1277	September	A/Minch	Doysa	AM41	ICDC	1277	2022-01-10	Aedes Spp.	UF
AM41-ICDC-Aed1278	September	A/Minch	Doysa	AM41	ICDC	1278	2022-01-10	Aedes Spp.	UF
AM42-ICDC-GM1279	September	A/Minch	Doysa	AM42	ICDC	1279	2022-01-10	An. gambiae s.l.	UF	B1279	Sandwich ELISA techniques	Negative in Pf &Pv
AM42-ICDC-GM1280	September	A/Minch	Doysa	AM42	ICDC	1280	2022-01-10	An. gambiae s.l.	UF	B1280	Sandwich ELISA techniques	Negative in Pf &Pv
AM42-ICDC-GM1281	September	A/Minch	Doysa	AM42	ICDC	1281	2022-01-10	An. gambiae s.l.	UF	B1281	Sandwich ELISA techniques	Negative in Pf &Pv
AM42-ICDC-GM1282	September	A/Minch	Doysa	AM42	ICDC	1281	2022-01-10	An. gambiae s.l.	UF	B1281	Sandwich ELISA techniques	Negative in Pf &Pv
AM42-ICDC-GM1283	September	A/Minch	Doysa	AM42	ICDC	1283	2022-01-10	An. gambiae s.l.	UF	B1283	Sandwich ELISA techniques	Negative in Pf &Pv
AM42-ICDC-GM1284	September	A/Minch	Doysa	AM42	ICDC	1284	2022-01-10	An. gambiae s.l.	UF	B1284	Sandwich ELISA techniques	Negative in Pf &Pv
AM42-ICDC-GM1285	September	A/Minch	Doysa	AM42	ICDC	1285	2022-01-10	An. gambiae s.l.	UF	B1285	Sandwich ELISA techniques	Negative in Pf &Pv
AM42-ICDC-GM1286	September	A/Minch	Doysa	AM42	ICDC	1286	2022-01-10	An. gambiae s.l.	UF	B1286	Sandwich ELISA techniques	Negative in Pf &Pv
AM42-ICDC-GM1287	September	A/Minch	Doysa	AM42	ICDC	1287	2022-01-10	An. gambiae s.l.	UF	B1287	Sandwich ELISA techniques	Negative in Pf &Pv
AM42-ICDC-GM1288	September	A/Minch	Doysa	AM42	ICDC	1288	2022-01-10	An. gambiae s.l.	UF	B1288	Sandwich ELISA techniques	Negative in Pf &Pv
AM42-ICDC-GM1289	September	A/Minch	Doysa	AM42	ICDC	1289	2022-01-10	An. gambiae s.l.	UF	B1289	Sandwich ELISA techniques	Negative in Pf &Pv
AM42-ICDC-GM1290	September	A/Minch	Doysa	AM42	ICDC	1290	2022-01-10	An. gambiae s.l.	UF	B1290	Sandwich ELISA techniques	Negative in Pf &Pv
AM43-ICDC-GM1291	September	A/Minch	Doysa	AM43	ICDC	1291	2022-01-10	An. gambiae s.l.	UF	B1291	Sandwich ELISA techniques	Negative in Pf &Pv
AM43-ICDC-GM1292	September	A/Minch	Doysa	AM43	ICDC	1292	2022-01-10	An. gambiae s.l.	UF	B1292	Sandwich ELISA techniques	Negative in Pf &Pv
AM43-ICDC-GM1293	September	A/Minch	Doysa	AM43	ICDC	1293	2022-01-10	An. gambiae s.l.	UF	B1293	Sandwich ELISA techniques	Negative in Pf &Pv
AM43-ICDC-GM1294	September	A/Minch	Doysa	AM43	ICDC	1294	2022-01-10	An. gambiae s.l.	UF	B1294	Sandwich ELISA techniques	Negative in Pf &Pv
AM43-ICDC-GM1295	September	A/Minch	Doysa	AM43	ICDC	1295	2022-01-10	An. gambiae s.l.	UF	B1295	Sandwich ELISA techniques	Negative in Pf &Pv
AM43-ICDC-GM1296	September	A/Minch	Doysa	AM43	ICDC	1296	2022-01-10	An. gambiae s.l.	UF	B1296	Sandwich ELISA techniques	Negative in Pf &Pv
AM43-ICDC-GM1297	September	A/Minch	Doysa	AM43	ICDC	1297	2022-01-10	An. gambiae s.l.	UF	B1297	Sandwich ELISA techniques	Negative in Pf &Pv
AM43-ICDC-GM1298	September	A/Minch	Doysa	AM43	ICDC	1298	2022-01-10	An. gambiae s.l.	UF	B1298	Sandwich ELISA techniques	Negative in Pf &Pv
AM43-ICDC-GM1299	September	A/Minch	Doysa	AM43	ICDC	1299	2022-01-10	An. gambiae s.l.	UF	B1299	Sandwich ELISA techniques	Negative in Pf &Pv
AM43-ICDC-GM1300	September	A/Minch	Doysa	AM43	ICDC	1300	2022-01-10	An. gambiae s.l.	UF	B1300	Sandwich ELISA techniques	Negative in Pf &Pv
AM43-ICDC-GM1301	September	A/Minch	Doysa	AM43	ICDC	1301	2022-01-10	An. gambiae s.l.	UF	B1301	Sandwich ELISA techniques	Negative in Pf &Pv
AM43-ICDC-GM1302	September	A/Minch	Doysa	AM43	ICDC	1302	2022-01-10	An. gambiae s.l.	UF	B1302	Sandwich ELISA techniques	Negative in Pf &Pv
AM43-ICDC-GM1303	September	A/Minch	Doysa	AM43	ICDC	1303	2022-01-10	An. gambiae s.l.	UF	B1303	Sandwich ELISA techniques	Negative in Pf &Pv
AM43-ICDC-GM1304	September	A/Minch	Doysa	AM43	ICDC	1304	2022-01-10	An. gambiae s.l.	UF	B1304	Sandwich ELISA techniques	Negative in Pf &Pv
AM43-ICDC-GM1305	September	A/Minch	Doysa	AM43	ICDC	1305	2022-01-10	An. gambiae s.l.	UF	B1305	Sandwich ELISA techniques	Negative in Pf &Pv
AM43-ICDC-Aed1306	September	A/Minch	Doysa	AM43	ICDC	1306	2022-01-10	Aedes Spp.	UF
AM43-ICDC-Aed1307	September	A/Minch	Doysa	AM43	ICDC	1307	2022-01-10	Aedes Spp.	UF
AM43-ICDC-Aed1308	September	A/Minch	Doysa	AM43	ICDC	1308	2022-01-10	Aedes Spp.	UF
AM44-ICDC-GM1309	September	A/Minch	Doysa	AM44	ICDC	1309	2022-01-10	An. gambiae s.l.	UF	B1309	Sandwich ELISA techniques	Negative in Pf &Pv
AM44-ICDC-GM1310	September	A/Minch	Doysa	AM44	ICDC	1310	2022-01-10	An. gambiae s.l.	UF	B1310	Sandwich ELISA techniques	Negative in Pf &Pv
AM44-ICDC-GM1311	September	A/Minch	Doysa	AM44	ICDC	1311	2022-01-10	An. gambiae s.l.	UF	B1311	Sandwich ELISA techniques	Negative in Pf &Pv
AM44-ICDC-GM1312	September	A/Minch	Doysa	AM44	ICDC	1312	2022-01-10	An. gambiae s.l.	UF	B1312	Sandwich ELISA techniques	Negative in Pf &Pv
AM44-ICDC-GM1313	September	A/Minch	Doysa	AM44	ICDC	1313	2022-01-10	An. gambiae s.l.	UF	B1313	Sandwich ELISA techniques	Negative in Pf &Pv
AM44-ICDC-GM1314	September	A/Minch	Doysa	AM44	ICDC	1314	2022-01-10	An. gambiae s.l.	UF	B1314	Sandwich ELISA techniques	Negative in Pf &Pv
AM44-ICDC-GM1315	September	A/Minch	Doysa	AM44	ICDC	1315	2022-01-10	An. gambiae s.l.	UF	B1315	Sandwich ELISA techniques	Negative in Pf &Pv
AM44-ICDC-GM1316	September	A/Minch	Doysa	AM44	ICDC	1316	2022-01-10	An. gambiae s.l.	UF	B1316	Sandwich ELISA techniques	Negative in Pf &Pv
AM44-ICDC-GM1317	September	A/Minch	Doysa	AM44	ICDC	1317	2022-01-10	An. gambiae s.l.	UF	B1317	Sandwich ELISA techniques	Negative in Pf &Pv
AM44-ICDC-GM1318	September	A/Minch	Doysa	AM44	ICDC	1318	2022-01-10	An. gambiae s.l.	UF	B1318	Sandwich ELISA techniques	Negative in Pf &Pv
AM44-ICDC-GM1319	September	A/Minch	Doysa	AM44	ICDC	1319	2022-01-10	An. gambiae s.l.	UF	B1319	Sandwich ELISA techniques	Negative in Pf &Pv
AM45-ICDC-GM1320	September	A/Minch	Doysa	AM45	ICDC	1320	2022-01-10	An. gambiae s.l.	UF	B1320	Sandwich ELISA techniques	Negative in Pf &Pv
AM45-ICDC-GM1321	September	A/Minch	Doysa	AM45	ICDC	1321	2022-01-10	An. gambiae s.l.	UF	B1321	Sandwich ELISA techniques	Negative in Pf &Pv
AM45-ICDC-GM1322	September	A/Minch	Doysa	AM45	ICDC	1322	2022-01-10	An. gambiae s.l.	UF	B1322	Sandwich ELISA techniques	Negative in Pf &Pv
AM45-ICDC-GM1323	September	A/Minch	Doysa	AM45	ICDC	1323	2022-01-10	An. gambiae s.l.	UF	B1323	Sandwich ELISA techniques	Negative in Pf &Pv
AM45-ICDC-GM1324	September	A/Minch	Doysa	AM45	ICDC	1324	2022-01-10	An. gambiae s.l.	UF	B1324	Sandwich ELISA techniques	Negative in Pf &Pv
AM45-ICDC-GM1325	September	A/Minch	Doysa	AM45	ICDC	1325	2022-01-10	An. gambiae s.l.	UF	B1325	Sandwich ELISA techniques	Negative in Pf &Pv
AM45-ICDC-GM1326	September	A/Minch	Doysa	AM45	ICDC	1326	2022-01-10	An. gambiae s.l.	UF	B1326	Sandwich ELISA techniques	Negative in Pf &Pv
AM45-ICDC-GM1327	September	A/Minch	Doysa	AM45	ICDC	1327	2022-01-10	An. gambiae s.l.	UF	B1327	Sandwich ELISA techniques	Negative in Pf &Pv
AM45-ICDC-GM1328	September	A/Minch	Doysa	AM45	ICDC	1328	2022-01-10	An. gambiae s.l.	UF	B1328	Sandwich ELISA techniques	Negative in Pf &Pv
AM45-ICDC-GM1329	September	A/Minch	Doysa	AM45	ICDC	1329	2022-01-10	An. gambiae s.l.	UF	B1329	Sandwich ELISA techniques	Negative in Pf &Pv
AM45-ICDC-GM1330	September	A/Minch	Doysa	AM45	ICDC	1330	2022-01-10	An. gambiae s.l.	UF	B1330	Sandwich ELISA techniques	Negative in Pf &Pv
AM45-ICDC-GM1331	September	A/Minch	Doysa	AM45	ICDC	1331	2022-01-10	An. gambiae s.l.	UF	B1331	Sandwich ELISA techniques	Negative in Pf &Pv
AM45-ICDC-GM1332	September	A/Minch	Doysa	AM45	ICDC	1332	2022-01-10	An. gambiae s.l.	UF	B1332	Sandwich ELISA techniques	Negative in Pf &Pv
AM45-ICDC-Aed1333	September	A/Minch	Doysa	AM45	ICDC	1333	2022-01-10	Aedes Spp.	UF
AM46-ICDC-GM1334	September	A/Minch	Doysa	AM46	ICDC	1334	2022-01-10	An. gambiae s.l.	UF	B1334	Sandwich ELISA techniques	Negative in Pf &Pv
AM46-ICDC-GM1335	September	A/Minch	Doysa	AM46	ICDC	1335	2022-01-10	An. gambiae s.l.	UF	B1335	Sandwich ELISA techniques	Negative in Pf &Pv
AM46-ICDC-GM1336	September	A/Minch	Doysa	AM46	ICDC	1336	2022-01-10	An. gambiae s.l.	FF	B1336	Sandwich ELISA techniques	Negative in Pf &Pv	Direct ELISA techniques	Negative in both
AM46-ICDC-GM1337	September	A/Minch	Doysa	AM46	ICDC	1337	2022-01-10	An. gambiae s.l.	UF	B1337	Sandwich ELISA techniques	Negative in Pf &Pv
AM46-ICDC-GM1338	September	A/Minch	Doysa	AM46	ICDC	1338	2022-01-10	An. gambiae s.l.	UF	B1338	Sandwich ELISA techniques	Negative in Pf &Pv
AM46-ICDC-GM1339	September	A/Minch	Doysa	AM46	ICDC	1339	2022-01-10	An. gambiae s.l.	UF	B1339	Sandwich ELISA techniques	Negative in Pf &Pv
AM46-ICDC-GM1340	September	A/Minch	Doysa	AM46	ICDC	1340	2022-01-10	An. gambiae s.l.	UF	B1340	Sandwich ELISA techniques	Negative in Pf &Pv
AM46-ICDC-GM1341	September	A/Minch	Doysa	AM46	ICDC	1341	2022-01-10	An. gambiae s.l.	UF	B1341	Sandwich ELISA techniques	Negative in Pf &Pv
AM46-ICDC-GM1342	September	A/Minch	Doysa	AM46	ICDC	1342	2022-01-10	An. gambiae s.l.	UF	B1342	Sandwich ELISA techniques	Negative in Pf &Pv
AM46-ICDC-GM1343	September	A/Minch	Doysa	AM46	ICDC	1343	2022-01-10	An. gambiae s.l.	UF	B1343	Sandwich ELISA techniques	Negative in Pf &Pv
AM46-ICDC-GM1344	September	A/Minch	Doysa	AM46	ICDC	1344	2022-01-10	An. gambiae s.l.	UF	B1344	Sandwich ELISA techniques	Negative in Pf &Pv
AM46-ICDC-GM1345	September	A/Minch	Doysa	AM46	ICDC	1345	2022-01-10	An. gambiae s.l.	UF	B1345	Sandwich ELISA techniques	Negative in Pf &Pv
AM46-ICDC-GM1346	September	A/Minch	Doysa	AM46	ICDC	1346	2022-01-10	An. gambiae s.l.	UF	B1346	Sandwich ELISA techniques	Negative in Pf &Pv
AM46-ICDC-GM1347	September	A/Minch	Doysa	AM46	ICDC	1347	2022-01-10	An. gambiae s.l.	UF	B1347	Sandwich ELISA techniques	Negative in Pf &Pv
AM46-ICDC-GM1348	September	A/Minch	Doysa	AM46	ICDC	1348	2022-01-10	An. gambiae s.l.	UF	B1348	Sandwich ELISA techniques	Negative in Pf &Pv
AM46-ICDC-GM1349	September	A/Minch	Doysa	AM46	ICDC	1349	2022-01-10	An. gambiae s.l.	UF	B1349	Sandwich ELISA techniques	Negative in Pf &Pv
AM46-ICDC-GM1350	September	A/Minch	Doysa	AM46	ICDC	1350	2022-01-10	An. gambiae s.l.	UF	B1350	Sandwich ELISA techniques	Negative in Pf &Pv
AM46-ICDC-GM1351	September	A/Minch	Doysa	AM46	ICDC	1351	2022-01-10	An. gambiae s.l.	UF	B1351	Sandwich ELISA techniques	Negative in Pf &Pv
AM46-ICDC-Aed1352	September	A/Minch	Doysa	AM46	ICDC	1352	2022-01-10	Aedes Spp.	UF
AM46-ICDC-Aed1353	September	A/Minch	Doysa	AM46	ICDC	1353	2022-01-10	Aedes Spp.	UF
AM47-ICDC-GM1354	September	A/Minch	Doysa	AM47	ICDC	1354	2022-01-10	An. gambiae s.l.	UF	B1354	Sandwich ELISA techniques	Negative in Pf &Pv
AM47-ICDC-GM1355	September	A/Minch	Doysa	AM47	ICDC	1355	2022-01-10	An. gambiae s.l.	UF	B1355	Sandwich ELISA techniques	Negative in Pf &Pv
AM47-ICDC-GM1356	September	A/Minch	Doysa	AM47	ICDC	1356	2022-01-10	An. gambiae s.l.	UF	B1356	Sandwich ELISA techniques	Negative in Pf &Pv
AM47-ICDC-GM1357	September	A/Minch	Doysa	AM47	ICDC	1357	2022-01-10	An. gambiae s.l.	UF	B1357	Sandwich ELISA techniques	Negative in Pf &Pv
AM47-ICDC-GM1358	September	A/Minch	Doysa	AM47	ICDC	1358	2022-01-10	An. gambiae s.l.	UF	B1358	Sandwich ELISA techniques	Negative in Pf &Pv
AM47-ICDC-GM1359	September	A/Minch	Doysa	AM47	ICDC	1359	2022-01-10	An. gambiae s.l.	UF	B1359	Sandwich ELISA techniques	Negative in Pf &Pv
AM47-ICDC-GM1360	September	A/Minch	Doysa	AM47	ICDC	1360	2022-01-10	An. gambiae s.l.	UF	B1360	Sandwich ELISA techniques	Negative in Pf &Pv
AM47-ICDC-GM1361	September	A/Minch	Doysa	AM47	ICDC	1361	2022-01-10	An. gambiae s.l.	UF	B1361	Sandwich ELISA techniques	Negative in Pf &Pv
AM47-ICDC-GM1362	September	A/Minch	Doysa	AM47	ICDC	1362	2022-01-10	An. gambiae s.l.	UF	B1362	Sandwich ELISA techniques	Negative in Pf &Pv
AM47-ICDC-GM1363	September	A/Minch	Doysa	AM47	ICDC	1363	2022-01-10	An. gambiae s.l.	UF	B1363	Sandwich ELISA techniques	Negative in Pf &Pv
AM47-ICDC-GM1364	September	A/Minch	Doysa	AM47	ICDC	1364	2022-01-10	An. gambiae s.l.	UF	B1364	Sandwich ELISA techniques	Negative in Pf &Pv
AM48-ICDC-GM1365	September	A/Minch	Doysa	AM48	ICDC	1365	2022-01-10	An. gambiae s.l.	UF	B1365	Sandwich ELISA techniques	Negative in Pf &Pv
AM48-ICDC-GM1366	September	A/Minch	Doysa	AM48	ICDC	1366	2022-01-10	An. gambiae s.l.	UF	B1366	Sandwich ELISA techniques	Negative in Pf &Pv
AM48-ICDC-GM1367	September	A/Minch	Doysa	AM48	ICDC	1367	2022-01-10	An. gambiae s.l.	UF	B1367	Sandwich ELISA techniques	Negative in Pf &Pv
AM48-ICDC-GM1368	September	A/Minch	Doysa	AM48	ICDC	1368	2022-01-10	An. gambiae s.l.	UF	B1368	Sandwich ELISA techniques	Negative in Pf &Pv
AM48-ICDC-GM1369	September	A/Minch	Doysa	AM48	ICDC	1369	2022-01-10	An. gambiae s.l.	UF	B1369	Sandwich ELISA techniques	Negative in Pf &Pv
AM48-ICDC-GM1370	September	A/Minch	Doysa	AM48	ICDC	1370	2022-01-10	An. gambiae s.l.	UF	B1370	Sandwich ELISA techniques	Negative in Pf &Pv
AM48-ICDC-GM1371	September	A/Minch	Doysa	AM48	ICDC	1371	2022-01-10	An. gambiae s.l.	UF	B1371	Sandwich ELISA techniques	Negative in Pf &Pv
AM48-ICDC-GM1372	September	A/Minch	Doysa	AM48	ICDC	1372	2022-01-10	An. gambiae s.l.	UF	B1372	Sandwich ELISA techniques	Negative in Pf &Pv
AM48-ICDC-GM1373	September	A/Minch	Doysa	AM48	ICDC	1373	2022-01-10	An. gambiae s.l.	UF	B1373	Sandwich ELISA techniques	Negative in Pf &Pv
AM48-ICDC-GM1374	September	A/Minch	Doysa	AM48	ICDC	1374	2022-01-10	An. gambiae s.l.	UF	B1374	Sandwich ELISA techniques	Negative in Pf &Pv
AM48-ICDC-GM1375	September	A/Minch	Doysa	AM48	ICDC	1375	2022-01-10	An. gambiae s.l.	UF	B1375	Sandwich ELISA techniques	Negative in Pf &Pv
AM48-ICDC-GM1376	September	A/Minch	Doysa	AM48	ICDC	1376	2022-01-10	An. gambiae s.l.	FF	B1376	Sandwich ELISA techniques	Negative in Pf &Pv	Direct ELISA techniques	Negative in both
AM48-ICDC-GM1377	September	A/Minch	Doysa	AM48	ICDC	1377	2022-01-10	An. gambiae s.l.	UF	B1377	Sandwich ELISA techniques	Negative in Pf &Pv
AM48-ICDC-GM1378	September	A/Minch	Doysa	AM48	ICDC	1378	2022-01-10	An. gambiae s.l.	UF	B1378	Sandwich ELISA techniques	Negative in Pf &Pv
AM48-ICDC-GM1379	September	A/Minch	Doysa	AM48	ICDC	1379	2022-01-10	An. gambiae s.l.	UF	B1379	Sandwich ELISA techniques	Negative in Pf &Pv
AM48-ICDC-GM1380	September	A/Minch	Doysa	AM48	ICDC	1380	2022-01-10	An. gambiae s.l.	UF	B1380	Sandwich ELISA techniques	Negative in Pf &Pv
AM48-ICDC-GM1381	September	A/Minch	Doysa	AM48	ICDC	1381	2022-01-10	An. gambiae s.l.	UF	B1381	Sandwich ELISA techniques	Negative in Pf &Pv
AM48-ICDC-GM1382	September	A/Minch	Doysa	AM48	ICDC	1382	2022-01-10	An. gambiae s.l.	UF	B1382	Sandwich ELISA techniques	Negative in Pf &Pv
AM48-ICDC-GM1383	September	A/Minch	Doysa	AM48	ICDC	1383	2022-01-10	An. gambiae s.l.	UF	B1383	Sandwich ELISA techniques	Negative in Pf &Pv
AM48-ICDC-GM1384	September	A/Minch	Doysa	AM48	ICDC	1384	2022-01-10	An. gambiae s.l.	UF	B1384	Sandwich ELISA techniques	Negative in Pf &Pv
AM48-ICDC-GM1385	September	A/Minch	Doysa	AM48	ICDC	1385	2022-01-10	An. gambiae s.l.	UF	B1385	Sandwich ELISA techniques	Negative in Pf &Pv
AM48-ICDC-GM1386	September	A/Minch	Doysa	AM48	ICDC	1386	2022-01-10	An. gambiae s.l.	UF	B1386	Sandwich ELISA techniques	Negative in Pf &Pv
AM48-ICDC-GM1387	September	A/Minch	Doysa	AM48	ICDC	1387	2022-01-10	An. gambiae s.l.	UF	B1387	Sandwich ELISA techniques	Negative in Pf &Pv
AM48-ICDC-GM1388	September	A/Minch	Doysa	AM48	ICDC	1388	2022-01-10	An. gambiae s.l.	UF	B1388	Sandwich ELISA techniques	Negative in Pf &Pv
AM48-ICDC-GM1389	September	A/Minch	Doysa	AM48	ICDC	1389	2022-01-10	An. gambiae s.l.	UF	B1389	Sandwich ELISA techniques	Negative in Pf &Pv
AM48-ICDC-GM1390	September	A/Minch	Doysa	AM48	ICDC	1390	2022-01-10	An. gambiae s.l.	UF	B1390	Sandwich ELISA techniques	Negative in Pf &Pv
AM48-ICDC-GM1391	September	A/Minch	Doysa	AM48	ICDC	1391	2022-01-10	An. gambiae s.l.	UF	B1391	Sandwich ELISA techniques	Negative in Pf &Pv
AM48-ICDC-GM1392	September	A/Minch	Doysa	AM48	ICDC	1392	2022-01-10	An. gambiae s.l.	UF	B1392	Sandwich ELISA techniques	Negative in Pf &Pv
AM48-ICDC-GM1393	September	A/Minch	Doysa	AM48	ICDC	1393	2022-01-10	An. gambiae s.l.	UF	B1393	Sandwich ELISA techniques	Negative in Pf &Pv
AM49-ICDC-GM1394	September	A/Minch	Doysa	AM49	ICDC	1394	2022-01-10	An. gambiae s.l.	UF	B1394	Sandwich ELISA techniques	Negative in Pf &Pv
AM49-ICDC-GM1395	September	A/Minch	Doysa	AM49	ICDC	1395	2022-01-10	An. gambiae s.l.	UF	B1395	Sandwich ELISA techniques	Negative in Pf &Pv
AM49-ICDC-GM1396	September	A/Minch	Doysa	AM49	ICDC	1396	2022-01-10	An. gambiae s.l.	UF	B1396	Sandwich ELISA techniques	Negative in Pf &Pv
AM49-ICDC-GM1397	September	A/Minch	Doysa	AM49	ICDC	1397	2022-01-10	An. gambiae s.l.	UF	B1397	Sandwich ELISA techniques	Negative in Pf &Pv
AM49-ICDC-GM1398	September	A/Minch	Doysa	AM49	ICDC	1398	2022-01-10	An. gambiae s.l.	UF	B1398	Sandwich ELISA techniques	Negative in Pf &Pv
AM49-ICDC-GM1399	September	A/Minch	Doysa	AM49	ICDC	1399	2022-01-10	An. gambiae s.l.	UF	B1399	Sandwich ELISA techniques	Negative in Pf &Pv
AM49-ICDC-GM1400	September	A/Minch	Doysa	AM49	ICDC	1400	2022-01-10	An. gambiae s.l.	UF	B1400	Sandwich ELISA techniques	Negative in Pf &Pv
AM49-ICDC-GM1401	September	A/Minch	Doysa	AM49	ICDC	1401	2022-01-10	An. gambiae s.l.	UF	B1401	Sandwich ELISA techniques	Negative in Pf &Pv
AM49-ICDC-GM1402	September	A/Minch	Doysa	AM49	ICDC	1402	2022-01-10	An. gambiae s.l.	UF	B1402	Sandwich ELISA techniques	Negative in Pf &Pv
AM49-ICDC-GM1403	September	A/Minch	Doysa	AM49	ICDC	1403	2022-01-10	An. gambiae s.l.	UF	B1403	Sandwich ELISA techniques	Negative in Pf &Pv
AM49-ICDC-GM1404	September	A/Minch	Doysa	AM49	ICDC	1404	2022-01-10	An. gambiae s.l.	UF	B1404	Sandwich ELISA techniques	Negative in Pf &Pv
AM49-ICDC-GM1405	September	A/Minch	Doysa	AM49	ICDC	1405	2022-01-10	An. gambiae s.l.	UF	B1405	Sandwich ELISA techniques	Negative in Pf &Pv
AM49-ICDC-GM1406	September	A/Minch	Doysa	AM49	ICDC	1406	2022-01-10	An. gambiae s.l.	UF	B1406	Sandwich ELISA techniques	Negative in Pf &Pv
AM49-ICDC-GM1407	September	A/Minch	Doysa	AM49	ICDC	1407	2022-01-10	An. gambiae s.l.	UF	B1407	Sandwich ELISA techniques	Negative in Pf &Pv
AM49-ICDC-GM1408	September	A/Minch	Doysa	AM49	ICDC	1408	2022-01-10	An. gambiae s.l.	UF	B1408	Sandwich ELISA techniques	Negative in Pf &Pv
AM49-ICDC-GM1409	September	A/Minch	Doysa	AM49	ICDC	1409	2022-01-10	An. gambiae s.l.	UF	B1409	Sandwich ELISA techniques	Negative in Pf &Pv
AM49-ICDC-GM1410	September	A/Minch	Doysa	AM49	ICDC	1410	2022-01-10	An. gambiae s.l.	UF	B1410	Sandwich ELISA techniques	Negative in Pf &Pv
AM49-ICDC-GM1411	September	A/Minch	Doysa	AM49	ICDC	1411	2022-01-10	An. gambiae s.l.	UF	B1411	Sandwich ELISA techniques	Negative in Pf &Pv
AM49-ICDC-GM1412	September	A/Minch	Doysa	AM49	ICDC	1412	2022-01-10	An. gambiae s.l.	UF	B1412	Sandwich ELISA techniques	Negative in Pf &Pv
AM49-ICDC-GM1413	September	A/Minch	Doysa	AM49	ICDC	1413	2022-01-10	An. gambiae s.l.	UF	B1413	Sandwich ELISA techniques	Negative in Pf &Pv
AM49-ICDC-GM1414	September	A/Minch	Doysa	AM49	ICDC	1414	2022-01-10	An. gambiae s.l.	UF	B1414	Sandwich ELISA techniques	Negative in Pf &Pv
AM49-ICDC-GM1415	September	A/Minch	Doysa	AM49	ICDC	1415	2022-01-10	An. gambiae s.l.	UF	B1415	Sandwich ELISA techniques	Negative in Pf &Pv
AM49-ICDC-GM1416	September	A/Minch	Doysa	AM49	ICDC	1416	2022-01-10	An. gambiae s.l.	UF	B1416	Sandwich ELISA techniques	Negative in Pf &Pv
AM49-ICDC-GM1417	September	A/Minch	Doysa	AM49	ICDC	1417	2022-01-10	An. gambiae s.l.	UF	B1417	Sandwich ELISA techniques	Negative in Pf &Pv
AM49-ICDC-GM1418	September	A/Minch	Doysa	AM49	ICDC	1418	2022-01-10	An. gambiae s.l.	UF	B1418	Sandwich ELISA techniques	Negative in Pf &Pv
AM49-ICDC-GM1419	September	A/Minch	Doysa	AM49	ICDC	1419	2022-01-10	An. gambiae s.l.	UF	B1419	Sandwich ELISA techniques	Negative in Pf &Pv
AM49-ICDC-GM1420	September	A/Minch	Doysa	AM49	ICDC	1420	2022-01-10	An. gambiae s.l.	FF	B1420	Sandwich ELISA techniques	Negative in Pf &Pv	Direct ELISA techniques	Negative in both
AM49-ICDC-GM1421	September	A/Minch	Doysa	AM49	ICDC	1421	2022-01-10	An. gambiae s.l.	FF	B1421	Sandwich ELISA techniques	Negative in Pf &Pv	Direct ELISA techniques	Negative in both
AM49-ICDC-GM1422	September	A/Minch	Doysa	AM49	ICDC	1422	2022-01-10	An. gambiae s.l.	UF	B1422	Sandwich ELISA techniques	Negative in Pf &Pv
AM49-ICDC-GM1423	September	A/Minch	Doysa	AM49	ICDC	1423	2022-01-10	An. gambiae s.l.	UF	B1423	Sandwich ELISA techniques	Negative in Pf &Pv
AM49-ICDC-GM1424	September	A/Minch	Doysa	AM49	ICDC	1424	2022-01-10	An. gambiae s.l.	UF	B1424	Sandwich ELISA techniques	Negative in Pf &Pv
AM50-ICDC-GM1425	September	A/Minch	Doysa	AM50	ICDC	1425	2022-01-10	An. gambiae s.l.	UF	B1425	Sandwich ELISA techniques	Negative in Pf &Pv
AM50-ICDC-GM1426	September	A/Minch	Doysa	AM50	ICDC	1426	2022-01-10	An. gambiae s.l.	UF	B1426	Sandwich ELISA techniques	Negative in Pf &Pv
AM50-ICDC-GM1427	September	A/Minch	Doysa	AM50	ICDC	1427	2022-01-10	An. gambiae s.l.	UF	B1427	Sandwich ELISA techniques	Negative in Pf &Pv
AM50-ICDC-GM1428	September	A/Minch	Doysa	AM50	ICDC	1428	2022-01-10	An. gambiae s.l.	UF	B1428	Sandwich ELISA techniques	Negative in Pf &Pv
AM50-ICDC-GM1429	September	A/Minch	Doysa	AM50	ICDC	1429	2022-01-10	An. gambiae s.l.	UF	B1429	Sandwich ELISA techniques	Negative in Pf &Pv
AM50-ICDC-GM1430	September	A/Minch	Doysa	AM50	ICDC	1430	2022-01-10	An. gambiae s.l.	UF	B1430	Sandwich ELISA techniques	Negative in Pf &Pv
AM50-ICDC-GM1431	September	A/Minch	Doysa	AM50	ICDC	1431	2022-01-10	An. gambiae s.l.	UF	B1431	Sandwich ELISA techniques	Negative in Pf &Pv
AM50-ICDC-GM1432	September	A/Minch	Doysa	AM50	ICDC	1432	2022-01-10	An. gambiae s.l.	UF	B1432	Sandwich ELISA techniques	Negative in Pf &Pv
AM50-ICDC-GM1433	September	A/Minch	Doysa	AM50	ICDC	1433	2022-01-10	An. gambiae s.l.	UF	B1433	Sandwich ELISA techniques	Negative in Pf &Pv
AM50-ICDC-GM1434	September	A/Minch	Doysa	AM50	ICDC	1434	2022-01-10	An. gambiae s.l.	UF	B1434	Sandwich ELISA techniques	Negative in Pf &Pv
AM50-ICDC-GM1435	September	A/Minch	Doysa	AM50	ICDC	1435	2022-01-10	An. gambiae s.l.	UF	B1435	Sandwich ELISA techniques	Negative in Pf &Pv
AM50-ICDC-GM1436	September	A/Minch	Doysa	AM50	ICDC	1436	2022-01-10	An. gambiae s.l.	UF	B1436	Sandwich ELISA techniques	Negative in Pf &Pv
AM50-ICDC-GM1437	September	A/Minch	Doysa	AM50	ICDC	1437	2022-01-10	An. gambiae s.l.	UF	B1437	Sandwich ELISA techniques	Negative in Pf &Pv
AM50-ICDC-GM1438	September	A/Minch	Doysa	AM50	ICDC	1438	2022-01-10	An. gambiae s.l.	UF	B1438	Sandwich ELISA techniques	Negative in Pf &Pv
AM50-ICDC-GM1439	September	A/Minch	Doysa	AM50	ICDC	1439	2022-01-10	An. gambiae s.l.	UF	B1439	Sandwich ELISA techniques	Negative in Pf &Pv
AM50-ICDC-GM1440	September	A/Minch	Doysa	AM50	ICDC	1440	2022-01-10	An. gambiae s.l.	UF	B1440	Sandwich ELISA techniques	Negative in Pf &Pv
AM50-ICDC-GM1441	September	A/Minch	Doysa	AM50	ICDC	1441	2022-01-10	An. gambiae s.l.	UF	B1441	Sandwich ELISA techniques	Negative in Pf &Pv
AM50-ICDC-GM1442	September	A/Minch	Doysa	AM50	ICDC	1442	2022-01-10	An. gambiae s.l.	UF	B1442	Sandwich ELISA techniques	Negative in Pf &Pv
AM50-ICDC-GM1443	September	A/Minch	Doysa	AM50	ICDC	1443	2022-01-10	An. gambiae s.l.	UF	B1443	Sandwich ELISA techniques	Negative in Pf &Pv
AM50-ICDC-GM1444	September	A/Minch	Doysa	AM50	ICDC	1444	2022-01-10	An. gambiae s.l.	UF	B1444	Sandwich ELISA techniques	Negative in Pf &Pv
AM50-ICDC-GM1445	September	A/Minch	Doysa	AM50	ICDC	1445	2022-01-10	An. gambiae s.l.	UF	B1445	Sandwich ELISA techniques	Negative in Pf &Pv
AM50-ICDC-GM1446	September	A/Minch	Doysa	AM50	ICDC	1446	2022-01-10	An. gambiae s.l.	UF	B1446	Sandwich ELISA techniques	Negative in Pf &Pv
AM50-ICDC-GM1447	September	A/Minch	Doysa	AM50	ICDC	1447	2022-01-10	An. gambiae s.l.	UF	B1447	Sandwich ELISA techniques	Negative in Pf &Pv
AM50-ICDC-GM1448	September	A/Minch	Doysa	AM50	ICDC	1448	2022-01-10	An. gambiae s.l.	UF	B1448	Sandwich ELISA techniques	Negative in Pf &Pv
AM50-ICDC-GM1449	September	A/Minch	Doysa	AM50	ICDC	1449	2022-01-10	An. gambiae s.l.	UF	B1449	Sandwich ELISA techniques	Negative in Pf &Pv
AM50-ICDC-GM1450	September	A/Minch	Doysa	AM50	ICDC	1450	2022-01-10	An. gambiae s.l.	UF	B1450	Sandwich ELISA techniques	Negative in Pf &Pv
AM50-ICDC-GM1451	September	A/Minch	Doysa	AM50	ICDC	1451	2022-01-10	An. gambiae s.l.	UF	B1451	Sandwich ELISA techniques	Negative in Pf &Pv
AM50-ICDC-GM1452	September	A/Minch	Doysa	AM50	ICDC	1452	2022-01-10	An. gambiae s.l.	UF	B1452	Sandwich ELISA techniques	Negative in Pf &Pv
AM50-ICDC-Aed1453	September	A/Minch	Doysa	AM50	ICDC	1453	2022-01-10	Aedes Spp.	UF
AM57-PK-CX1454	September	A/Minch	Doysa	AM57	PK	1454	2022-01-10	Culex spp.	FF	B1454			Direct ELISA tecniques	Positive in humans
AM57-PK-CX1455	September	A/Minch	Doysa	AM57	PK	1455	2022-01-10	Culex spp.	FF	B1455			Direct ELISA tecniques	Positive in humans
AM57-PK-CX1456	September	A/Minch	Doysa	AM57	PK	1456	2022-01-10	Culex spp.	FF	B1456			Direct ELISA tecniques	Positive in humans
AM57-PK-CX1457	September	A/Minch	Doysa	AM57	PK	1457	2022-01-10	Culex spp.	FF	B1457			Direct ELISA tecniques	Positive in humans
AM57-PK-CX1458	September	A/Minch	Doysa	AM57	PK	1458	2022-01-10	Culex spp.	FF	B1458			Direct ELISA tecniques	Positive in humans
AM57-PK-CX1459	September	A/Minch	Doysa	AM57	PK	1459	2022-01-10	Culex spp.	FF	B1459			Direct ELISA tecniques	Positive in humans
AM57-PK-CX1460	September	A/Minch	Doysa	AM57	PK	1460	2022-01-10	Culex spp.	FF	B1460			Direct ELISA tecniques	Positive in humans
AM57-PK-CX1461	September	A/Minch	Doysa	AM57	PK	1461	2022-01-10	Culex spp.	FF	B1461			Direct ELISA tecniques	Positive in humans
AM57-PK-CX1462	September	A/Minch	Doysa	AM57	PK	1462	2022-01-10	Culex spp.	FF	B1462			Direct ELISA tecniques	Positive in humans
AM57-PK-CX1463	September	A/Minch	Doysa	AM57	PK	1463	2022-01-10	Culex spp.	FF	B1463			Direct ELISA tecniques	Positive in humans
AM57-PK-CX1464	September	A/Minch	Doysa	AM57	PK	1464	2022-01-10	Culex spp.	FF	B1464			Direct ELISA tecniques	Positive in humans
AM57-PK-CX1465	September	A/Minch	Doysa	AM57	PK	1465	2022-01-10	Culex spp.	FF	B1465			Direct ELISA tecniques	Positive in humans
AM57-PK-CX1466	September	A/Minch	Doysa	AM57	PK	1466	2022-01-10	Culex spp.	FF	B1466			Direct ELISA tecniques	Positive in humans
AM57-PK-CX1467	September	A/Minch	Doysa	AM57	PK	1467	2022-01-10	Culex spp.	FF	B1467			Direct ELISA tecniques	Positive in humans
AM57-PK-CX1468	September	A/Minch	Doysa	AM57	PK	1468	2022-01-10	Culex spp.	FF	B1468			Direct ELISA tecniques	Positive in humans
AM57-PK-CX1469	September	A/Minch	Doysa	AM57	PK	1469	2022-01-10	Culex spp.	FF	B1469			Direct ELISA tecniques	Positive in humans
AM57-PK-CX1470	September	A/Minch	Doysa	AM57	PK	1470	2022-01-10	Culex spp.	FF	B1470			Direct ELISA tecniques	Positive in humans
AM57-PK-CX1471	September	A/Minch	Doysa	AM57	PK	1471	2022-01-10	Culex spp.	FF	B1471			Direct ELISA tecniques	Positive in humans
AM57-PK-CX1472	September	A/Minch	Doysa	AM57	PK	1472	2022-01-10	Culex spp.	FF	B1472			Direct ELISA tecniques	Positive in bovine
AM57-PK-CX1473	September	A/Minch	Doysa	AM57	PK	1473	2022-01-10	Culex spp.	FF	B1473			Direct ELISA tecniques	Positive in humans
AM58-PK-CX1474	September	A/Minch	Doysa	AM58	PK	1474	2022-01-10	Culex spp.	FF	B1474			Direct ELISA tecniques	Positive in humans
AM58-PK-CX1475	September	A/Minch	Doysa	AM58	PK	1475	2022-01-10	Culex spp.	FF	B1475			Direct ELISA tecniques	Positive in humans
AM58-PK-CX1476	September	A/Minch	Doysa	AM58	PK	1476	2022-01-10	Culex spp.	FF	B1476			Direct ELISA tecniques	Positive in humans
AM58-PK-CX1477	September	A/Minch	Doysa	AM58	PK	1477	2022-01-10	Culex spp.	FF	B1477			Direct ELISA tecniques	Positive in humans
AM58-PK-CX1478	September	A/Minch	Doysa	AM58	PK	1478	2022-01-10	Culex spp.	FF	B1478			Direct ELISA tecniques	Positive in humans
AM58-PK-CX1479	September	A/Minch	Doysa	AM58	PK	1479	2022-01-10	Culex spp.	FF	B1479			Direct ELISA tecniques	Positive in humans
AM58-PK-CX1480	September	A/Minch	Doysa	AM58	PK	1480	2022-01-10	Culex spp.	FF	B1480			Direct ELISA tecniques	Positive in humans
AM58-PK-CX1481	September	A/Minch	Doysa	AM58	PK	1481	2022-01-10	Culex spp.	FF	B1481			Direct ELISA tecniques	Positive in humans
AM58-PK-CX1482	September	A/Minch	Doysa	AM58	PK	1482	2022-01-10	Culex spp.	FF	B1482			Direct ELISA tecniques	Positive in humans
AM58-PK-CX1483	September	A/Minch	Doysa	AM58	PK	1483	2022-01-10	Culex spp.	FF	B1483			Direct ELISA tecniques	Positive in bovine
AM58-PK-CX1484	September	A/Minch	Doysa	AM58	PK	1484	2022-01-10	Culex spp.	FF	B1484			Direct ELISA tecniques	Positive in humans
AM58-PK-CX1485	September	A/Minch	Doysa	AM58	PK	1485	2022-01-10	Culex spp.	FF	B1485			Direct ELISA tecniques	Positive in humans
AM58-PK-CX1486	September	A/Minch	Doysa	AM58	PK	1486	2022-01-10	Culex spp.	FF	B1486			Direct ELISA tecniques	Positive in humans
AM58-PK-CX1487	September	A/Minch	Doysa	AM58	PK	1487	2022-01-10	Culex spp.	FF	B1487			Direct ELISA tecniques	Positive in humans
AM58-PK-CX1488	September	A/Minch	Doysa	AM58	PK	1488	2022-01-10	Culex spp.	FF	B1488			Direct ELISA tecniques	Positive in humans
AM58-PK-CX1489	September	A/Minch	Doysa	AM58	PK	1489	2022-01-10	Culex spp.	FF	B1489			Direct ELISA tecniques	Positive in humans
AM58-PK-CX1490	September	A/Minch	Doysa	AM58	PK	1490	2022-01-10	Culex spp.	FF	B1490			Direct ELISA tecniques	Positive in humans
AM58-PK-CX1491	September	A/Minch	Doysa	AM58	PK	1491	2022-01-10	Culex spp.	FF	B1491			Direct ELISA tecniques	Positive in humans
AM58-PK-CX1492	September	A/Minch	Doysa	AM58	PK	1492	2022-01-10	Culex spp.	FF	B1492			Direct ELISA tecniques	Positive in humans
AM58-PK-CX1493	September	A/Minch	Doysa	AM58	PK	1493	2022-01-10	Culex spp.	FF	B1493			Direct ELISA tecniques	Positive in humans
AM01-ICDC-Phar1494	November	A/Minch	Dilfana	AM01	ICDC	1494	2011-01-11	An. pharoensis	FF	B1494	Sandwich ELISA techniques	Negative in Pf &Pv	Direct ELISA tecniques	Positive in humans
AM01-ICDC-GM1495	November	A/Minch	Dilfana	AM01	ICDC	1495	2011-01-11	An. gambiae s.l.	UF	B1495	Sandwich ELISA techniques	Negative in Pf &Pv
AM01-ICDC-GM1496	November	A/Minch	Dilfana	AM01	ICDC	1496	2011-01-11	An. gambiae s.l.	UF	B1496	Sandwich ELISA techniques	Negative in Pf &Pv
AM01-ICDC-GM1497	November	A/Minch	Dilfana	AM01	ICDC	1497	2011-01-11	An. gambiae s.l.	UF	B1497	Sandwich ELISA techniques	Negative in Pf &Pv
AM01-ICDC-GM1498	November	A/Minch	Dilfana	AM01	ICDC	1498	2011-01-11	An. gambiae s.l.	FF	B1498	Sandwich ELISA techniques	Negative in Pf &Pv	Direct ELISA tecniques	Positive in humans
AM02-ICDC-GM1499	November	A/Minch	Dilfana	AM02	ICDC	1499	2011-01-11	An. gambiae s.l.	UF	B1499	Sandwich ELISA techniques	Negative in Pf &Pv
AM02-ICDC-GM1500	November	A/Minch	Dilfana	AM02	ICDC	1500	2011-01-11	An. gambiae s.l.	UF	B1500	Sandwich ELISA techniques	Negative in Pf &Pv
AM02-ICDC-GM1501	November	A/Minch	Dilfana	AM02	ICDC	1501	2011-01-11	An. gambiae s.l.	UF	B1501	Sandwich ELISA techniques	Negative in Pf &Pv
AM02-ICDC-GM1502	November	A/Minch	Dilfana	AM02	ICDC	1502	2011-01-11	An. gambiae s.l.	UF	B1502	Sandwich ELISA techniques	Negative in Pf &Pv
AM02-ICDC-GM1503	November	A/Minch	Dilfana	AM02	ICDC	1503	2011-01-11	An. gambiae s.l.	UF	B1503	Sandwich ELISA techniques	Negative in Pf &Pv
AM02-ICDC-GM1504	November	A/Minch	Dilfana	AM02	ICDC	1504	2011-01-11	An. gambiae s.l.	UF	B1504	Sandwich ELISA techniques	Negative in Pf &Pv
AM02-ICDC-GM1505	November	A/Minch	Dilfana	AM02	ICDC	1505	2011-01-11	An. gambiae s.l.	UF	B1505	Sandwich ELISA techniques	Negative in Pf &Pv
AM03-ICDc-GM1506	November	A/Minch	Dilfana	AM03	ICDC	1506	2011-01-11	An. gambiae s.l.	UF	B1506	Sandwich ELISA techniques	Negative in Pf &Pv
AM03-ICDc-GM1507	November	A/Minch	Dilfana	AM03	ICDC	1507	2011-01-11	An. gambiae s.l.	UF	B1507	Sandwich ELISA techniques	Negative in Pf &Pv
AM03-ICDc-GM1508	November	A/Minch	Dilfana	AM03	ICDC	1508	2011-01-11	An. gambiae s.l.	UF	B1508	Sandwich ELISA techniques	Negative in Pf &Pv
AM03-ICDc-GM1509	November	A/Minch	Dilfana	AM03	ICDC	1509	2011-01-11	An. gambiae s.l.	UF	B1509	Sandwich ELISA techniques	Negative in Pf &Pv
AM03-ICDC-GM1510	November	A/Minch	Dilfana	AM03	ICDC	1510	2011-01-11	An. gambiae s.l.	UF	B1510	Sandwich ELISA techniques	Negative in Pf &Pv
AM04-ICDC-GM1511	November	A/Minch	Dilfana	AM04	ICDC	1511	2011-01-11	An. gambiae s.l.	UF	B1511	Sandwich ELISA techniques	Negative in Pf &Pv
AM04-ICDC-GM1512	November	A/Minch	Dilfana	AM04	ICDC	1512	2011-01-11	An. gambiae s.l.	UF	B1512	Sandwich ELISA techniques	Negative in Pf &Pv
AM04-ICDC-GM1513	November	A/Minch	Dilfana	AM04	ICDC	1513	2011-01-11	An. gambiae s.l.	FF	B1513	Sandwich ELISA techniques	Negative in Pf &Pv	Direct ELISA tecniques	Positive in humans
AM04-ICDC-GM1514	November	A/Minch	Dilfana	AM04	ICDC	1514	2011-01-11	An. gambiae s.l.	UF	B1514	Sandwich ELISA techniques	Negative in Pf &Pv
AM04-ICDC-GM1515	November	A/Minch	Dilfana	AM04	ICDC	1515	2011-01-11	An. gambiae s.l.	FF	B1515	Sandwich ELISA techniques	Negative in Pf &Pv	Direct ELISA tecniques	Negative in both
AM05-ICDC-GM1516	November	A/Minch	Dilfana	AM05	ICDC	1516	2011-01-11	An. gambiae s.l.	UF	B1516	Sandwich ELISA techniques	Negative in Pf &Pv
AM05-ICDC-GM1517	November	A/Minch	Dilfana	AM05	ICDC	1517	2011-01-11	An. gambiae s.l.	UF	B1517	Sandwich ELISA techniques	Negative in Pf &Pv
AM05-ICDC-GM1518	November	A/Minch	Dilfana	AM05	ICDC	1518	2011-01-11	An. gambiae s.l.	UF	B1518	Sandwich ELISA techniques	Negative in Pf &Pv
AM05-ICDC-GM1519	November	A/Minch	Dilfana	AM05	ICDC	1519	2011-01-11	An. gambiae s.l.	UF	B1519	Sandwich ELISA techniques	Negative in Pf &Pv
AM05-ICDC-GM1520	November	A/Minch	Dilfana	AM05	ICDC	1520	2011-01-11	An. gambiae s.l.	UF	B1520	Sandwich ELISA techniques	Negative in Pf &Pv
AM05-ICDC-GM1521	November	A/Minch	Dilfana	AM05	ICDC	1521	2011-01-11	An. gambiae s.l.	UF	B1521	Sandwich ELISA techniques	Negative in Pf &Pv
AM06-ICDC-GM1522	November	A/Minch	Dilfana	AM06	ICDC	1522	2011-01-11	An. gambiae s.l.	UF	B1522	Sandwich ELISA techniques	Negative in Pf &Pv
AM06-ICDC-GM1523	November	A/Minch	Dilfana	AM06	ICDC	1523	2011-01-11	An. gambiae s.l.	UF	B1523	Sandwich ELISA techniques	Negative in Pf &Pv
AM06-ICDC-GM1524	November	A/Minch	Dilfana	AM06	ICDC	1524	2011-01-11	An. gambiae s.l.	UF	B1524	Sandwich ELISA techniques	Negative in Pf &Pv
AM06-ICDC-GM1525	November	A/Minch	Dilfana	AM06	ICDC	1525	2011-01-11	An. gambiae s.l.	UF	B1525	Sandwich ELISA techniques	Negative in Pf &Pv
AM06-ICDC-GM1526	November	A/Minch	Dilfana	AM06	ICDC	1526	2011-01-11	An. gambiae s.l.	UF	B1526	Sandwich ELISA techniques	Negative in Pf &Pv
AM07-ICDC-GM1527	November	A/Minch	Dilfana	AM07	ICDC	1527	2011-01-11	An. gambiae s.l.	UF	B1527	Sandwich ELISA techniques	Negative in Pf &Pv
AM07-ICDC-GM1528	November	A/Minch	Dilfana	AM07	ICDC	1528	2011-01-11	An. gambiae s.l.	UF	B1528	Sandwich ELISA techniques	Negative in Pf &Pv
AM07-ICDC-GM1529	November	A/Minch	Dilfana	AM07	ICDC	1529	2011-01-11	An. gambiae s.l.	UF	B1529	Sandwich ELISA techniques	Negative in Pf &Pv
AM07-ICDC-GM1530	November	A/Minch	Dilfana	AM07	ICDC	1530	2011-01-11	An. gambiae s.l.	UF	B1530	Sandwich ELISA techniques	Negative in Pf &Pv
AM07-ICDC-GM1531	November	A/Minch	Dilfana	AM07	ICDC	1531	2011-01-11	An. gambiae s.l.	UF	B1531	Sandwich ELISA techniques	Negative in Pf &Pv
AM07-ICDC-GM1532	November	A/Minch	Dilfana	AM07	ICDC	1532	2011-01-11	An. gambiae s.l.	UF	B1532	Sandwich ELISA techniques	Negative in Pf &Pv
AM07-ICDC-GM1533	November	A/Minch	Dilfana	AM07	ICDC	1533	2011-01-11	An. gambiae s.l.	UF	B1533	Sandwich ELISA techniques	Negative in Pf &Pv
AM07-ICDC-GM1534	November	A/Minch	Dilfana	AM07	ICDC	1534	2011-01-11	An. gambiae s.l.	UF	B1534	Sandwich ELISA techniques	Negative in Pf &Pv
AM07-ICDC-GM1535	November	A/Minch	Dilfana	AM07	ICDC	1535	2011-01-11	An. gambiae s.l.	UF	B1535	Sandwich ELISA techniques	Negative in Pf &Pv
AM07-ICDC-GM1536	November	A/Minch	Dilfana	AM07	ICDC	1536	2011-01-11	An. gambiae s.l.	UF	B1536	Sandwich ELISA techniques	Negative in Pf &Pv
AM07-ICDC-GM1537	November	A/Minch	Dilfana	AM07	ICDC	1537	2011-01-11	An. gambiae s.l.	UF	B1537	Sandwich ELISA techniques	Negative in Pf &Pv
AM07-ICDC-Aed1538	November	A/Minch	Dilfana	AM07	ICDC	1538	2011-01-11	Aedes Spp.	UF
AM08-ICDC-GM1539	November	A/Minch	Dilfana	AM08	ICDC	1539	2011-01-11	An. gambiae s.l.	UF	B1539	Sandwich ELISA techniques	Negative in Pf &Pv
AM08-ICDC-GM1540	November	A/Minch	Dilfana	AM08	ICDC	1540	2011-01-11	An. gambiae s.l.	FF	B1540	Sandwich ELISA techniques	Negative in Pf &Pv	Direct ELISA tecniques	Negative in both
AM08-ICDC-GM1541	November	A/Minch	Dilfana	AM08	ICDC	1541	2011-01-11	An. gambiae s.l.	UF	B1541	Sandwich ELISA techniques	Negative in Pf &Pv
AM08-ICDC-GM1542	November	A/Minch	Dilfana	AM08	ICDC	1542	2011-01-11	An. gambiae s.l.	UF	B1542	Sandwich ELISA techniques	Negative in Pf &Pv
AM08-ICDC-GM1543	November	A/Minch	Dilfana	AM08	ICDC	1543	2011-01-11	An. gambiae s.l.	UF	B1543	Sandwich ELISA techniques	Negative in Pf &Pv
AM08-ICDC-GM1544	November	A/Minch	Dilfana	AM08	ICDC	1544	2011-01-11	An. gambiae s.l.	UF	B1544	Sandwich ELISA techniques	Negative in Pf &Pv
AM08-ICDC-GM1545	November	A/Minch	Dilfana	AM08	ICDC	1545	2011-01-11	An. gambiae s.l.	UF	B1545	Sandwich ELISA techniques	Negative in Pf &Pv
AM08-ICDC-GM1546	November	A/Minch	Dilfana	AM08	ICDC	1546	2011-01-11	An. gambiae s.l.	UF	B1546	Sandwich ELISA techniques	Negative in Pf &Pv
AM08-ICDC-GM1547	November	A/Minch	Dilfana	AM08	ICDC	1547	2011-01-11	An. gambiae s.l.	UF	B1547	Sandwich ELISA techniques	Negative in Pf &Pv
AM08-ICDC-GM1548	November	A/Minch	Dilfana	AM08	ICDC	1548	2011-01-11	An. gambiae s.l.	UF	B1548	Sandwich ELISA techniques	Negative in Pf &Pv
AM09-ICDC-GM1549	November	A/Minch	Dilfana	AM09	ICDC	1549	2011-01-11	An. gambiae s.l.	UF	B1549	Sandwich ELISA techniques	Negative in Pf &Pv
AM09-ICDC-GM1550	November	A/Minch	Dilfana	AM09	ICDC	1550	2011-01-11	An. gambiae s.l.	FF	B1550	Sandwich ELISA techniques	Negative in Pf &Pv	Direct ELISA tecniques	Negative in both
AM09-ICDC-GM1551	November	A/Minch	Dilfana	AM09	ICDC	1551	2011-01-11	An. gambiae s.l.	UF	B1551	Sandwich ELISA techniques	Negative in Pf &Pv
AM09-ICDC-GM1552	November	A/Minch	Dilfana	AM09	ICDC	1552	2011-01-11	An. gambiae s.l.	UF	B1552	Sandwich ELISA techniques	Negative in Pf &Pv
AM09-ICDC-GM1553	November	A/Minch	Dilfana	AM09	ICDC	1553	2011-01-11	An. gambiae s.l.	FF	B1553	Sandwich ELISA techniques	Negative in Pf &Pv	Direct ELISA tecniques	Positive in humans
AM09-ICDC-Aed1554	November	A/Minch	Dilfana	AM09	ICDC	1554	2011-01-11	Aedes Spp.	UF
AM09-ICDC-Aed1555	November	A/Minch	Dilfana	AM09	ICDC	1555	2011-01-11	Aedes Spp.	UF
AM10-ICDC-GM1556	November	A/Minch	Dilfana	AM10	ICDC	1556	2011-01-11	An. gambiae s.l.	UF	B1556	Sandwich ELISA techniques	Negative in Pf &Pv
AM10-ICDC-GM1557	November	A/Minch	Dilfana	AM10	ICDC	1557	2011-01-11	An. gambiae s.l.	UF	B1557	Sandwich ELISA techniques	Negative in Pf &Pv
AM10-ICDC-GM1558	November	A/Minch	Dilfana	AM10	ICDC	1558	2011-01-11	An. gambiae s.l.	UF	B1558	Sandwich ELISA techniques	Negative in Pf &Pv
AM10-ICDC-GM1559	November	A/Minch	Dilfana	AM10	ICDC	1559	2011-01-11	An. gambiae s.l.	UF	B1559	Sandwich ELISA techniques	Negative in Pf &Pv
AM10-ICDC-GM1560	November	A/Minch	Dilfana	AM10	ICDC	1560	2011-01-11	An. gambiae s.l.	FF	B1560	Sandwich ELISA techniques	Negative in Pf &Pv	Direct ELISA tecniques	Negative in both
AM10-ICDC-GM1561	November	A/Minch	Dilfana	AM10	ICDC	1561	2011-01-11	An. gambiae s.l.	FF	B1561	Sandwich ELISA techniques	Negative in Pf &Pv	Direct ELISA tecniques	Negative in both
AM10-ICDC-GM1562	November	A/Minch	Dilfana	AM10	ICDC	1562	2011-01-11	An. gambiae s.l.	UF	B1562	Sandwich ELISA techniques	Negative in Pf &Pv
AM10-ICDC-GM1563	November	A/Minch	Dilfana	AM10	ICDC	1563	2011-01-11	An. gambiae s.l.	UF	B1563	Sandwich ELISA techniques	Negative in Pf &Pv
AM10-ICDC-GM1564	November	A/Minch	Dilfana	AM10	ICDC	1564	2011-01-11	An. gambiae s.l.	FF	B1564	Sandwich ELISA techniques	Negative in Pf &Pv	Direct ELISA tecniques	Negative in both
AM10-ICDC-Aed1565	November	A/Minch	Dilfana	AM10	ICDC	1565	2011-01-11	Aedes Spp.	UF
AM10-ICDC-Aed1566	November	A/Minch	Dilfana	AM10	ICDC	1566	2011-01-11	Aedes Spp.	UF
AM10-ICDC-Aed1567	November	A/Minch	Dilfana	AM10	ICDC	1567	2011-01-11	Aedes Spp.	UF
AM51-PK-CX1568	November	A/Minch	Dilfana	AM51	PK	1568	1//11/2022	Culex spp.	FF	B1568			Direct ELISA techniques	Positive in humans
AM51-PK-CX1569	November	A/Minch	Dilfana	AM51	PK	1569	1//11/2022	Culex spp.	FF	B1569			Direct ELISA techniques	Positive in humans
AM51-PK-CX1570	November	A/Minch	Dilfana	AM51	PK	1570	1//11/2022	Culex spp.	FF	B1570			Direct ELISA techniques	Positive in humans
AM51-PK-CX1571	November	A/Minch	Dilfana	AM51	PK	1571	1//11/2022	Culex spp.	FF	B1571			Direct ELISA techniques	Negative in both
AM51-PK-CX1572	November	A/Minch	Dilfana	AM51	PK	1572	1//11/2022	Culex spp.	FF	B1572			Direct ELISA techniques	Positive in humans
AM51-PK-CX1573	November	A/Minch	Dilfana	AM51	PK	1573	1//11/2022	Culex spp.	FF	B1573			Direct ELISA techniques	Positive in humans
AM51-PK-CX1574	November	A/Minch	Dilfana	AM51	PK	1574	1//11/2022	Culex spp.	FF	B1574			Direct ELISA techniques	Positive in humans
AM51-PK-CX1575	November	A/Minch	Dilfana	AM51	PK	1575	1//11/2022	Culex spp.	FF	B1575			Direct ELISA techniques	Positive in humans
AM51-PK-CX1576	November	A/Minch	Dilfana	AM51	PK	1576	1//11/2022	Culex spp.	FF	B1576			Direct ELISA techniques	Positive in humans
AM51-PK-CX1577	November	A/Minch	Dilfana	AM51	PK	1577	1//11/2022	Culex spp.	FF	B1577			Direct ELISA techniques	Positive in humans
AM52-PK-CX1578	November	A/Minch	Dilfana	AM52	PK	1578	2022-01-11	Culex spp.	FF	B1578			Direct ELISA techniques	Negative in both
AM52-PK-CX1579	November	A/Minch	Dilfana	AM52	PK	1579	2022-01-11	Culex spp.	FF	B1579			Direct ELISA techniques	Positive in humans
AM52-PK-CX1580	November	A/Minch	Dilfana	AM52	PK	1580	2022-01-11	Culex spp.	FF	B1580			Direct ELISA techniques	Positive in humans
AM52-PK-CX1581	November	A/Minch	Dilfana	AM52	PK	1581	2022-01-11	Culex spp.	FF	B1581			Direct ELISA techniques	Positive in humans
AM52-PK-CX1582	November	A/Minch	Dilfana	AM52	PK	1582	2022-01-11	Culex spp.	FF	B1582			Direct ELISA techniques	Positive in humans
AM52-PK-CX1583	November	A/Minch	Dilfana	AM52	PK	1583	2022-01-11	Culex spp.	FF	B1583			Direct ELISA techniques	Positive in humans
AM52-PK-CX1584	November	A/Minch	Dilfana	AM52	PK	1584	2022-01-11	Culex spp.	FF	B1584			Direct ELISA techniques	Positive in humans
AM52-PK-CX1585	November	A/Minch	Dilfana	AM52	PK	1585	2022-01-11	Culex spp.	FF	B1585			Direct ELISA techniques	Positive in humans
AM52-PK-CX1586	November	A/Minch	Dilfana	AM52	PK	1586	2022-01-11	Culex spp.	FF	B1586			Direct ELISA techniques	Positive in humans
AM52-PK-CX1587	November	A/Minch	Dilfana	AM52	PK	1587	2022-01-11	Culex spp.	FF	B1587			Direct ELISA techniques	Positive in humans
AM11-ICDC-GM1588	November	A/Minch	Kulfo	AM11	ICDC	1588	2022-04-11	An. gambiae s.l.	UF	B1588	Sandwich ELISA techniques	Negative in Pf &Pv
AM11-ICDC-GM1589	November	A/Minch	Kulfo	AM11	ICDC	1589	2022-04-11	An. gambiae s.l.	UF	B1589	Sandwich ELISA techniques	Negative in Pf &Pv
AM11-ICDC-GM1590	November	A/Minch	Kulfo	AM11	ICDC	1590	2022-04-11	An. gambiae s.l.	UF	B1590	Sandwich ELISA techniques	Negative in Pf &Pv
AM11-ICDC-Aed1591	November	A/Minch	Kulfo	AM11	ICDC	1591	2022-04-11	Aedes Spp.	UF
AM11-ICDC-Aed1592	November	A/Minch	Kulfo	AM11	ICDC	1592	2022-04-11	Aedes Spp.	UF
AM11-ICDC-Aed1593	November	A/Minch	Kulfo	AM11	ICDC	1593	2022-04-11	Aedes Spp.	UF
AM12-ICDC-GM1594	November	A/Minch	Kulfo	AM12	ICDC	1594	2022-04-11	An. gambiae s.l.	UF	B1594	Sandwich ELISA techniques	Negative in Pf &Pv
AM12-ICDC-GM1595	November	A/Minch	Kulfo	AM12	ICDC	1595	2022-04-11	An. gambiae s.l.	FF	B1595	Sandwich ELISA techniques	Negative in Pf &Pv	Direct ELISA techniques	Negative in both
AM12-ICDC-GM1596	November	A/Minch	Kulfo	AM12	ICDC	1596	2022-04-11	An. gambiae s.l.	FF	B1596	Sandwich ELISA techniques	Negative in Pf &Pv	Direct ELISA techniques	Positive in humans
AM12-ICDC-GM1597	November	A/Minch	Kulfo	AM12	ICDC	1597	2022-04-11	An. gambiae s.l.	UF	B1597	Sandwich ELISA techniques	Negative in Pf &Pv
AM12-ICDC-Aed1598	November	A/Minch	Kulfo	AM12	ICDC	1598	2022-04-11	Aedes Spp.	UF
AM12-ICDC-Aed1599	November	A/Minch	Kulfo	AM12	ICDC	1599	2022-04-11	Aedes Spp.	UF
AM12-ICDC-Aed1600	November	A/Minch	Kulfo	AM12	ICDC	1600	2022-04-11	Aedes Spp.	UF
AM14-ICDC-GM1601	November	A/Minch	Kulfo	AM14	ICDC	1601	2022-04-11	An. gambiae s.l.	FF	B1601	Sandwich ELISA techniques	Negative in Pf &Pv	Direct ELISA techniques	Negative in both
AM14-ICDC-GM1602	November	A/Minch	Kulfo	AM14	ICDC	1602	2022-04-11	An. gambiae s.l.	UF	B1602	Sandwich ELISA techniques	Negative in Pf &Pv
AM14-ICDC-GM1603	November	A/Minch	Kulfo	AM14	ICDC	1603	2022-04-11	An. gambiae s.l.	UF	B1603	Sandwich ELISA techniques	Negative in Pf &Pv
AM14-ICDC-GM1604	November	A/Minch	Kulfo	AM14	ICDC	1604	2022-04-11	An. gambiae s.l.	UF	B1604	Sandwich ELISA techniques	Negative in Pf &Pv
AM14-ICDC-GM1605	November	A/Minch	Kulfo	AM14	ICDC	1605	2022-04-11	An. gambiae s.l.	UF	B1605	Sandwich ELISA techniques	Negative in Pf &Pv
AM14-ICDC-Aed1606	November	A/Minch	Kulfo	AM14	ICDC	1606	2022-04-11	Aedes Spp.	UF
AM14-ICDC-Aed1607	November	A/Minch	Kulfo	AM14	ICDC	1607	2022-04-11	Aedes Spp.	UF
AM14-ICDC-Aed1608	November	A/Minch	Kulfo	AM14	ICDC	1608	2022-04-11	Aedes Spp.	UF
AM15-ICDC-GM1609	November	A/Minch	Kulfo	AM15	ICDC	1609	2022-04-11	An. gambiae s.l.	UF	B1609	Sandwich ELISA techniques	Negative in Pf &Pv
AM15-ICDC-GM1610	November	A/Minch	Kulfo	AM15	ICDC	1610	2022-04-11	An. gambiae s.l.	UF	B1610	Sandwich ELISA techniques	Negative in Pf &Pv
AM15-ICDC-GM1611	November	A/Minch	Kulfo	AM15	ICDC	1611	2022-04-11	An. gambiae s.l.	UF	B1611	Sandwich ELISA techniques	Negative in Pf &Pv
AM15-ICDC-GM1612	November	A/Minch	Kulfo	AM15	ICDC	1612	2022-04-11	An. gambiae s.l.	FF	B1612	Sandwich ELISA techniques	Negative in Pf &Pv	Direct ELISA techniques	Positive in humans
AM15-ICDC-GM1613	November	A/Minch	Kulfo	AM15	ICDC	1613	2022-04-11	An. gambiae s.l.	FF	B1613	Sandwich ELISA techniques	Negative in Pf &Pv	Direct ELISA techniques	Positive in humans
AM15-ICDC-GM1614	November	A/Minch	Kulfo	AM15	ICDC	1614	2022-04-11	An. gambiae s.l.	UF	B1614	Sandwich ELISA techniques	Negative in Pf &Pv
AM15-ICDC-GM1615	November	A/Minch	Kulfo	AM15	ICDC	1615	2022-04-11	An. gambiae s.l.	UF	B1615	Sandwich ELISA techniques	Negative in Pf &Pv
AM15-ICDC-GM1616	November	A/Minch	Kulfo	AM15	ICDC	1616	2022-04-11	An. gambiae s.l.	UF	B1616	Sandwich ELISA techniques	Negative in Pf &Pv
AM15-ICDC-GM1617	November	A/Minch	Kulfo	AM15	ICDC	1617	2022-04-11	An. gambiae s.l.	UF	B1617	Sandwich ELISA techniques	Negative in Pf &Pv
AM15-ICDC-GM1618	November	A/Minch	Kulfo	AM15	ICDC	1618	2022-04-11	An. gambiae s.l.	UF	B1618	Sandwich ELISA techniques	Negative in Pf &Pv
AM15-ICDC-Aed1619	November	A/Minch	Kulfo	AM15	ICDC	1619	2022-04-11	Aedes Spp.	UF
AM15-ICDC-Aed1620	November	A/Minch	Kulfo	AM15	ICDC	1620	2022-04-11	Aedes Spp.	UF
AM16-ICDC-GM1621	November	A/Minch	Kulfo	AM16	ICDC	1621	2022-04-11	An. gambiae s.l.	FF	B1621	Sandwich ELISA techniques	Negative in Pf &Pv	Direct ELISA techniques	Positive in humans
AM16-ICDC-GM1622	November	A/Minch	Kulfo	AM16	ICDC	1622	2022-04-11	An. gambiae s.l.	UF	B1622	Sandwich ELISA techniques	Negative in Pf &Pv
AM16-ICDC-GM1623	November	A/Minch	Kulfo	AM16	ICDC	1623	2022-04-11	An. gambiae s.l.	FF	B1623	Sandwich ELISA techniques	Negative in Pf &Pv	Direct ELISA techniques	Negative in both
AM16-ICDC-GM1624	November	A/Minch	Kulfo	AM16	ICDC	1624	2022-04-11	An. gambiae s.l.	UF	B1624	Sandwich ELISA techniques	Negative in Pf &Pv
AM16-ICDC-Aed1625	November	A/Minch	Kulfo	AM16	ICDC	1625	2022-04-11	Aedes Spp.	UF
AM16-ICDC-Aed1626	November	A/Minch	Kulfo	AM16	ICDC	1626	2022-04-11	Aedes Spp.	UF
AM19-ICDC-GM1627	November	A/Minch	Kulfo	AM19	ICDC	1627	2022-04-11	An. gambiae s.l.	UF	B1627	Sandwich ELISA techniques	Negative in Pf &Pv
AM19-ICDC-GM1628	November	A/Minch	Kulfo	AM19	ICDC	1628	2022-04-11	An. gambiae s.l.	UF	B1628	Sandwich ELISA techniques	Negative in Pf &Pv
AM19-ICDC-GM1629	November	A/Minch	Kulfo	AM19	ICDC	1629	2022-04-11	An. gambiae s.l.	UF	B1629	Sandwich ELISA techniques	Negative in Pf &Pv
AM19-ICDC-GM1630	November	A/Minch	Kulfo	AM19	ICDC	1630	2022-04-11	An. gambiae s.l.	UF	B1630	Sandwich ELISA techniques	Negative in Pf &Pv
AM19-ICDC-Aed1631	November	A/Minch	Kulfo	AM19	ICDC	1631	2022-04-11	Aedes Spp.	UF
AM19-ICDC-Aed1632	November	A/Minch	Kulfo	AM19	ICDC	1632	2022-04-11	Aedes Spp.	UF
AM19-ICDC-Aed1633	November	A/Minch	Kulfo	AM19	ICDC	1633	2022-04-11	Aedes Spp.	UF
AM20-ICDC-GM1634	November	A/Minch	Kulfo	AM20	ICDC	1634	2022-04-11	An. gambiae s.l.	FF	B1634	Sandwich ELISA techniques	Negative in Pf &Pv	Direct ELISA techniques	Positive in humans
AM20-ICDC-GM1635	November	A/Minch	Kulfo	AM20	ICDC	1635	2022-04-11	An. gambiae s.l.	UF	B1635	Sandwich ELISA techniques	Negative in Pf &Pv
AM20-ICDC-GM1636	November	A/Minch	Kulfo	AM20	ICDC	1636	2022-04-11	An. gambiae s.l.	FF	B1636	Sandwich ELISA techniques	Negative in Pf &Pv	Direct ELISA techniques	Negative in both
AM20-ICDC-GM1637	November	A/Minch	Kulfo	AM20	ICDC	1637	2022-04-11	An. gambiae s.l.	UF	B1637	Sandwich ELISA techniques	Negative in Pf &Pv
AM20-ICDC-GM1638	November	A/Minch	Kulfo	AM20	ICDC	1638	2022-04-11	An. gambiae s.l.	FF	B1638	Sandwich ELISA techniques	Negative in Pf &Pv	Direct ELISA techniques	Positive in humans
AM20-ICDC-GM1639	November	A/Minch	Kulfo	AM20	ICDC	1639	2022-04-11	An. gambiae s.l.	UF	B1639	Sandwich ELISA techniques	Negative in Pf &Pv
AM20-ICDC-GM1640	November	A/Minch	Kulfo	AM20	ICDC	1640	2022-04-11	An. gambiae s.l.	UF	B1640	Sandwich ELISA techniques	Negative in Pf &Pv
AM20-ICDC-GM1641	November	A/Minch	Kulfo	AM20	ICDC	1641	2022-04-11	An. gambiae s.l.	UF	B1641	Sandwich ELISA techniques	Negative in Pf &Pv
AM20-ICDC-GM1642	November	A/Minch	Kulfo	AM20	ICDC	1642	2022-04-11	An. gambiae s.l.	UF	B1642	Sandwich ELISA techniques	Negative in Pf &Pv
AM20-ICDC-GM1643	November	A/Minch	Kulfo	AM20	ICDC	1643	2022-04-11	An. gambiae s.l.	UF	B1643	Sandwich ELISA techniques	Negative in Pf &Pv
AM20-ICDC-GM1644	November	A/Minch	Kulfo	AM20	ICDC	1644	2022-04-11	An. gambiae s.l.	UF	B1644	Sandwich ELISA techniques	Negative in Pf &Pv
AM20-ICDC-GM1645	November	A/Minch	Kulfo	AM20	ICDC	1645	2022-04-11	An. gambiae s.l.	UF	B1645	Sandwich ELISA techniques	Negative in Pf &Pv
AM20-ICDC-GM1646	November	A/Minch	Kulfo	AM20	ICDC	1646	2022-04-11	An. gambiae s.l.	UF	B1646	Sandwich ELISA techniques	Negative in Pf &Pv
AM53-PK-GM1647	November	A/Minch	Kulfo	AM53	PK	1647	2022-04-11	An. gambiae s.l.	FF	B1647	Sandwich ELISA techniques	Negative in Pf &Pv	Direct ELISA techniques	Positive in humans
AM53-PK-CX1648	November	A/Minch	Kulfo	AM53	PK	1648	2022-04-11	Culex spp.	FF	B1648			Direct ELISA techniques	Positive in humans
AM53-PK-CX1649	November	A/Minch	Kulfo	AM53	PK	1649	2022-04-11	Culex spp.	FF	B1649			Direct ELISA techniques	Positive in humans
AM53-PK-CX1650	November	A/Minch	Kulfo	AM53	PK	1650	2022-04-11	Culex spp.	FF	B1650			Direct ELISA techniques	Positive in humans
AM53-PK-CX1651	November	A/Minch	Kulfo	AM53	PK	1651	2022-04-11	Culex spp.	FF	B1651			Direct ELISA techniques	Positive in humans
AM53-PK-CX1652	November	A/Minch	Kulfo	AM53	PK	1652	2022-04-11	Culex spp.	FF	B1652			Direct ELISA techniques	Positive in humans
AM53-PK-CX1653	November	A/Minch	Kulfo	AM53	PK	1653	2022-04-11	Culex spp.	FF	B1653			Direct ELISA techniques	Positive in humans
AM53-PK-CX1654	November	A/Minch	Kulfo	AM53	PK	1654	2022-04-11	Culex spp.	FF	B1654			Direct ELISA techniques	Positive in humans
AM53-PK-CX1655	November	A/Minch	Kulfo	AM53	PK	1655	2022-04-11	Culex spp.	FF	B1655			Direct ELISA techniques	Positive in humans
AM53-PK-CX1656	November	A/Minch	Kulfo	AM53	PK	1656	2022-04-11	Culex spp.	FF	B1656			Direct ELISA techniques	Positive in humans
AM53-PK-CX1657	November	A/Minch	Kulfo	AM53	PK	1657	2022-04-11	Culex spp.	FF	B1657			Direct ELISA techniques	Positive in humans
AM54-PK-CX1658	November	A/Minch	Kulfo	AM54	PK	1658	2022-04-11	Culex spp.	FF	B1658			Direct ELISA techniques	Positive in humans
AM54-PK-CX1659	November	A/Minch	Kulfo	AM54	PK	1659	2022-04-11	Culex spp.	FF	B1659			Direct ELISA techniques	Positive in humans
AM54-PK-CX1660	November	A/Minch	Kulfo	AM54	PK	1660	2022-04-11	Culex spp.	FF	B1660			Direct ELISA techniques	Positive in humans
AM54-PK-CX1661	November	A/Minch	Kulfo	AM54	PK	1661	2022-04-11	Culex spp.	FF	B1661			Direct ELISA techniques	Positive in humans
AM54-PK-CX1662	November	A/Minch	Kulfo	AM54	PK	1662	2022-04-11	Culex spp.	FF	B1662			Direct ELISA techniques	Positive in humans
AM54-PK-CX1663	November	A/Minch	Kulfo	AM54	PK	1663	2022-04-11	Culex spp.	FF	B1663			Direct ELISA techniques	Positive in humans
AM54-PK-CX1664	November	A/Minch	Kulfo	AM54	PK	1664	2022-04-11	Culex spp.	FF	B1664			Direct ELISA techniques	Positive in humans
AM54-PK-CX1665	November	A/Minch	Kulfo	AM54	PK	1665	2022-04-11	Culex spp.	FF	B1665			Direct ELISA techniques	Positive in humans
AM54-PK-CX166	November	A/Minch	Kulfo	AM54	PK	1666	2022-04-11	Culex spp.	FF	B1666			Direct ELISA techniques	Positive in humans
AM54-PK-CX1667	November	A/Minch	Kulfo	AM54	PK	1667	2022-04-11	Culex spp.	FF	B1667			Direct ELISA techniques	Positive in humans
AM21-ICDC-GM1668	November	A/Minch	Woze	AM21	ICDC	1668	2022-05-11	An. gambiae s.l.	FF	B1668	Sandwich ELISA techniques	Negative in Pf &Pv	Direct ELISA techniques	Positive in humans
AM21-ICDC-GM1669	November	A/Minch	Woze	AM21	ICDC	1669	2022-05-11	An. gambiae s.l.	FF	B1669	Sandwich ELISA techniques	Negative in Pf &Pv	Direct ELISA techniques	Positive in humans
AM21-ICDC-GM1670	November	A/Minch	Woze	AM21	ICDC	1670	2022-05-11	An. gambiae s.l.	FF	B1670	Sandwich ELISA techniques	Negative in Pf &Pv	Direct ELISA techniques	Positive in humans
AM21-ICDC-GM1671	November	A/Minch	Woze	AM21	ICDC	1671	2022-05-11	An. gambiae s.l.	FF	B1671	Sandwich ELISA techniques	Negative in Pf &Pv	Direct ELISA techniques	Positive in humans
AM21-ICDC-GM1672	November	A/Minch	Woze	AM21	ICDC	1672	2022-05-11	An. gambiae s.l.	UF	B1672	Sandwich ELISA techniques	Negative in Pf &Pv
AM21-ICDC-GM1673	November	A/Minch	Woze	AM21	ICDC	1673	2022-05-11	An. gambiae s.l.	UF	B1673	Sandwich ELISA techniques	Negative in Pf &Pv
AM21-ICDC-GM1674	November	A/Minch	Woze	AM21	ICDC	1674	2022-05-11	An. gambiae s.l.	UF	B1674	Sandwich ELISA techniques	Negative in Pf &Pv
AM21-ICDC-GM1675	November	A/Minch	Woze	AM21	ICDC	1675	2022-05-11	An. gambiae s.l.	UF	B1675	Sandwich ELISA techniques	Negative in Pf &Pv
AM22-ICDC-GM1676	November	A/Minch	Woze	AM22	ICDC	1676	2022-05-11	An. gambiae s.l.	FF	B1676	Sandwich ELISA techniques	Negative in Pf &Pv	Direct ELISA techniques	Positive in humans
AM22-ICDC-GM1677	November	A/Minch	Woze	AM22	ICDC	1677	2022-05-11	An. gambiae s.l.	FF	B1677	Sandwich ELISA techniques	Negative in Pf &Pv	Direct ELISA techniques	Positive in humans
AM22-ICDC-GM1678	November	A/Minch	Woze	AM22	ICDC	1678	2022-05-11	An. gambiae s.l.	FF	B1678	Sandwich ELISA techniques	Negative in Pf &Pv	Direct ELISA techniques	Positive in humans
AM22-ICDC-GM1679	November	A/Minch	Woze	AM22	ICDC	1679	2022-05-11	An. gambiae s.l.	FF	B1679	Sandwich ELISA techniques	Negative in Pf &Pv	Direct ELISA techniques	Positive in humans
AM22-ICDC-GM1680	November	A/Minch	Woze	AM22	ICDC	1680	2022-05-11	An. gambiae s.l.	UF	B1680	Sandwich ELISA techniques	Negative in Pf &Pv
AM22-ICDC-GM1681	November	A/Minch	Woze	AM22	ICDC	1681	2022-05-11	An. gambiae s.l.	UF	B1681	Sandwich ELISA techniques	Negative in Pf &Pv
AM22-ICDC-Aed1682	November	A/Minch	Woze	AM22	ICDC	1682	2022-05-11	Aedes Spp.	UF
AM22-ICDC-Aed1683	November	A/Minch	Woze	AM22	ICDC	1683	2022-05-11	Aedes Spp.	UF
AM24-ICDC-GM1684	November	A/Minch	Woze	AM24	ICDC	1684	2022-05-11	An. gambiae s.l.	UF	B1684	Sandwich ELISA techniques	Negative in Pf &Pv
AM24-ICDC-GM1685	November	A/Minch	Woze	AM24	ICDC	1685	2022-05-11	An. gambiae s.l.	UF	B1685	Sandwich ELISA techniques	Negative in Pf &Pv
AM24-ICDC-GM1686	November	A/Minch	Woze	AM24	ICDC	1686	2022-05-11	An. gambiae s.l.	UF	B1686	Sandwich ELISA techniques	Negative in Pf &Pv
AM24-ICDC-GM1687	November	A/Minch	Woze	AM24	ICDC	1687	2022-05-11	An. gambiae s.l.	UF	B1687	Sandwich ELISA techniques	Negative in Pf &Pv
AM24-ICDC-Aed1688	November	A/Minch	Woze	AM24	ICDC	1688	2022-05-11	Aedes Spp.	UF
AM24-ICDC-Aed1689	November	A/Minch	Woze	AM24	ICDC	1689	2022-05-11	Aedes Spp.	UF
AM24-ICDC-Aed1690	November	A/Minch	Woze	AM24	ICDC	1690	2022-05-11	Aedes Spp.	UF
AM25-ICDC-GM1691	November	A/Minch	Woze	AM25	ICDC	1691	2022-05-11	An. gambiae s.l.	FF	B1691	Sandwich ELISA techniques	Negative in Pf &Pv	Direct ELISA techniques	Positive in humans
AM25-ICDC-GM1692	November	A/Minch	Woze	AM25	ICDC	1692	2022-05-11	An. gambiae s.l.	UF	B1692	Sandwich ELISA techniques	Negative in Pf &Pv
AM25-ICDC-GM1693	November	A/Minch	Woze	AM25	ICDC	1693	2022-05-11	An. gambiae s.l.	UF	B1693	Sandwich ELISA techniques	Negative in Pf &Pv
AM25-ICDC-GM1694	November	A/Minch	Woze	AM25	ICDC	1694	2022-05-11	An. gambiae s.l.	FF	B1694	Sandwich ELISA techniques	Negative in Pf &Pv	Direct ELISA techniques	Positive in humans
AM26-ICDC-GM1695	November	A/Minch	Woze	AM26	ICDC	1695	2022-05-11	An. gambiae s.l.	UF	B1695	Sandwich ELISA techniques	Negative in Pf &Pv
AM26-ICDC-GM1696	November	A/Minch	Woze	AM26	ICDC	1696	2022-05-11	An. gambiae s.l.	FF	B1696	Sandwich ELISA techniques	Negative in Pf &Pv	Direct ELISA techniques	Negative in both
AM26-ICDC-GM1697	November	A/Minch	Woze	AM26	ICDC	1697	2022-05-11	An. gambiae s.l.	UF	B1697	Sandwich ELISA techniques	Negative in Pf &Pv
AM26-ICDC-GM1698	November	A/Minch	Woze	AM26	ICDC	1698	2022-05-11	An. gambiae s.l.	FF	B1698	Sandwich ELISA techniques	Negative in Pf &Pv	Direct ELISA techniques	Negative in both
AM27-ICDC-GM1699	November	A/Minch	Woze	AM27	ICDC	1699	2022-05-11	An. gambiae s.l.	FF	B1699	Sandwich ELISA techniques	Negative in Pf &Pv	Direct ELISA techniques	Positive in humans
AM27-ICDC-GM1700	November	A/Minch	Woze	AM27	ICDC	1700	2022-05-11	An. gambiae s.l.	FF	B1700	Sandwich ELISA techniques	Negative in Pf &Pv	Direct ELISA techniques	Positive in humans
AM27-ICDC-GM1701	November	A/Minch	Woze	AM27	ICDC	1701	2022-05-11	An. gambiae s.l.	FF	B1701	Sandwich ELISA techniques	Negative in Pf &Pv	Direct ELISA techniques	Positive in humans
AM27-ICDC-GM1702	November	A/Minch	Woze	AM27	ICDC	1702	2022-05-11	An. gambiae s.l.	FF	B1702	Sandwich ELISA techniques	Negative in Pf &Pv	Direct ELISA techniques	Positive in humans
AM27-ICDC-GM1703	November	A/Minch	Woze	AM27	ICDC	1703	2022-05-11	An. gambiae s.l.	UF	B1703	Sandwich ELISA techniques	Negative in Pf &Pv
AM27-ICDC-GM1704	November	A/Minch	Woze	AM27	ICDC	1704	2022-05-11	An. gambiae s.l.	UF	B1704	Sandwich ELISA techniques	Negative in Pf &Pv
AM27-ICDC-GM1705	November	A/Minch	Woze	AM27	ICDC	1705	2022-05-11	An. gambiae s.l.	UF	B1705	Sandwich ELISA techniques	Negative in Pf &Pv
AM27-ICDC-GM1706	November	A/Minch	Woze	AM27	ICDC	1706	2022-05-11	An. gambiae s.l.	UF	B1706	Sandwich ELISA techniques	Negative in Pf &Pv
AM27-ICDC-GM1707	November	A/Minch	Woze	AM27	ICDC	1707	2022-05-11	An. gambiae s.l.	UF	B1707	Sandwich ELISA techniques	Negative in Pf &Pv
AM27-ICDC-GM1708	November	A/Minch	Woze	AM27	ICDC	1708	2022-05-11	An. gambiae s.l.	UF	B1708	Sandwich ELISA techniques	Negative in Pf &Pv
AM29-ICDC-GM1709	November	A/Minch	Woze	AM29	ICDC	1709	2022-05-11	An. gambiae s.l.	UF	B1709	Sandwich ELISA techniques	Negative in Pf &Pv
AM29-ICDC-Aed1710	November	A/Minch	Woze	AM29	ICDC	1710	2022-05-11	Aedes Spp.	UF
AM29-ICDC-Aed1711	November	A/Minch	Woze	AM29	ICDC	1711	2022-05-11	Aedes Spp.	UF
AM30-ICDC-GM1712	November	A/Minch	Woze	AM30	ICDC	1712	2022-05-11	An. gambiae s.l.	FF	B1712	Sandwich ELISA techniques	Negative in Pf &Pv	Direct ELISA techniques	Positive in humans
AM30-ICDC-GM1713	November	A/Minch	Woze	AM30	ICDC	1713	2022-05-11	An. gambiae s.l.	FF	B1713	Sandwich ELISA techniques	Negative in Pf &Pv	Direct ELISA techniques	Positive in humans
AM30-ICDC-GM1714	November	A/Minch	Woze	AM30	ICDC	1714	2022-05-11	An. gambiae s.l.	FF	B1714	Sandwich ELISA techniques	Negative in Pf &Pv	Direct ELISA techniques	Positive in humans
AM30-ICDC-GM1715	November	A/Minch	Woze	AM30	ICDC	1715	2022-05-11	An. gambiae s.l.	FF	B1715	Sandwich ELISA techniques	Negative in Pf &Pv	Direct ELISA techniques	Positive in humans
AM30-ICDC-GM1716	November	A/Minch	Woze	AM30	ICDC	1716	2022-05-11	An. gambiae s.l.	UF	B1716	Sandwich ELISA techniques	Negative in Pf &Pv
AM30-ICDC-GM1717	November	A/Minch	Woze	AM30	ICDC	1717	2022-05-11	An. gambiae s.l.	FF	B1717	Sandwich ELISA techniques	Negative in Pf &Pv	Direct ELISA techniques	Negative in both
AM30-ICDC-GM1718	November	A/Minch	Woze	AM30	ICDC	1718	2022-05-11	An. gambiae s.l.	FF	B1718	Sandwich ELISA techniques	Negative in Pf &Pv	Direct ELISA techniques	Positive in humans
AM30-ICDC-GM1719	November	A/Minch	Woze	AM30	ICDC	1719	2022-05-11	An. gambiae s.l.	UF	B1719	Sandwich ELISA techniques	Negative in Pf &Pv
AM30-ICDC-GM1720	November	A/Minch	Woze	AM30	ICDC	1720	2022-05-11	An. gambiae s.l.	UF	B1720	Sandwich ELISA techniques	Negative in Pf &Pv
AM30-ICDC-GM1721	November	A/Minch	Woze	AM30	ICDC	1721	2022-05-11	An. gambiae s.l.	UF	B1721	Sandwich ELISA techniques	Negative in Pf &Pv
AM30-ICDC-GM1722	November	A/Minch	Woze	AM30	ICDC	1722	2022-05-11	An. gambiae s.l.	UF	B1722	Sandwich ELISA techniques	Negative in Pf &Pv
AM30-ICDC-GM1723	November	A/Minch	Woze	AM30	ICDC	1723	2022-05-11	An. gambiae s.l.	FF	B1723	Sandwich ELISA techniques	Negative in Pf &Pv	Direct ELISA techniques	Positive in humans
AM30-ICDC-GM1724	November	A/Minch	Woze	AM30	ICDC	1724	2022-05-11	An. gambiae s.l.	UF	B1724	Sandwich ELISA techniques	Negative in Pf &Pv
AM30-ICDC-GM1725	November	A/Minch	Woze	AM30	ICDC	1725	2022-05-11	An. gambiae s.l.	UF	B1725	Sandwich ELISA techniques	Negative in Pf &Pv
AM30-ICDC-GM1726	November	A/Minch	Woze	AM30	ICDC	1726	2022-05-11	An. gambiae s.l.	UF	B1726	Sandwich ELISA techniques	Negative in Pf &Pv
AM30-ICDC-GM1727	November	A/Minch	Woze	AM30	ICDC	1727	2022-05-11	An. gambiae s.l.	UF	B1727	Sandwich ELISA techniques	Negative in Pf &Pv
AM55-PK-GM1728	November	A/Minch	Woze	AM55	PK	1728	2022-05-11	An. gambiae s.l.	FF	B1728	Sandwich ELISA techniques	Negative in Pf &Pv	Direct ELISA techniques	Positive in humans
AM55-PK-CX1729	November	A/Minch	Woze	AM55	PK	1729	2022-05-11	Culex spp.	FF	B1729			Direct ELISA techniques	Positive in humans
AM55-PK-CX1730	November	A/Minch	Woze	AM55	PK	1730	2022-05-11	Culex spp.	FF	B1730			Direct ELISA techniques	Positive in humans
AM55-PK-CX1731	November	A/Minch	Woze	AM55	PK	1731	2022-05-11	Culex spp.	FF	B1731			Direct ELISA techniques	Positive in humans
AM55-PK-CX1732	November	A/Minch	Woze	AM55	PK	1732	2022-05-11	Culex spp.	FF	B1732			Direct ELISA techniques	Positive in humans
AM55-PK-CX1733	November	A/Minch	Woze	AM55	PK	1733	2022-05-11	Culex spp.	FF	B1733			Direct ELISA techniques	Positive in humans
AM55-PK-CX1734	November	A/Minch	Woze	AM55	PK	1734	2022-05-11	Culex spp.	FF	B1734			Direct ELISA techniques	Positive in humans
AM55-PK-CX1735	November	A/Minch	Woze	AM55	PK	1735	2022-05-11	Culex spp.	FF	B1735			Direct ELISA techniques	Positive in humans
AM55-PK-CX1736	November	A/Minch	Woze	AM55	PK	1736	2022-05-11	Culex spp.	FF	B1736			Direct ELISA techniques	Positive in humans
AM55-PK-CX1737	November	A/Minch	Woze	AM55	PK	1737	2022-05-11	Culex spp.	FF	B1737			Direct ELISA techniques	Positive in humans
AM55-PK-CX1738	November	A/Minch	Woze	AM55	PK	1738	2022-05-11	Culex spp.	FF	B1738			Direct ELISA techniques	Positive in humans
AM56-PK-GM1739	November	A/Minch	Woze	AM56	PK	1739	2022-05-11	An. gambiae s.l.	FF	B1739	Sandwich ELISA techniques	Negative in Pf &Pv	Direct ELISA techniques	Positive in humans
AM56-PK-CX1740	November	A/Minch	Woze	AM56	PK	1740	2022-05-11	Culex spp.	FF	B1740			Direct ELISA techniques	Positive in humans
AM56-PK-CX1741	November	A/Minch	Woze	AM56	PK	1741	2022-05-11	Culex spp.	FF	B1741			Direct ELISA techniques	Positive in humans
AM56-PK-CX1742	November	A/Minch	Woze	AM56	PK	1742	2022-05-11	Culex spp.	FF	B1742			Direct ELISA techniques	Positive in humans
AM56-PK-CX1743	November	A/Minch	Woze	AM56	PK	1743	2022-05-11	Culex spp.	FF	B1743			Direct ELISA techniques	Positive in humans
AM56-PK-CX1744	November	A/Minch	Woze	AM56	PK	1744	2022-05-11	Culex spp.	FF	B1744			Direct ELISA techniques	Positive in humans
AM56-PK-CX1745	November	A/Minch	Woze	AM56	PK	1745	2022-05-11	Culex spp.	FF	B1745			Direct ELISA techniques	Positive in humans
AM56-PK-CX1746	November	A/Minch	Woze	AM56	PK	1746	2022-05-11	Culex spp.	FF	B1746			Direct ELISA techniques	Positive in humans
AM56-PK-CX1747	November	A/Minch	Woze	AM56	PK	1747	2022-05-11	Culex spp.	FF	B1747			Direct ELISA techniques	Positive in humans
AM56-PK-CX1748	November	A/Minch	Woze	AM56	PK	1748	2022-05-11	Culex spp.	FF	B1748			Direct ELISA techniques	Positive in humans
AM56-PK-CX1749	November	A/Minch	Woze	AM56	PK	1749	2022-05-11	Culex spp.	FF	B1749			Direct ELISA techniques	Positive in humans
AM31-ICDC-Phar1750	November	A/Minch	Chamo	AM31	ICDC	1750	8/11/20122	An. pharoensis	UF	B1750	Sandwich ELISA techniques	Negative in Pf &Pv
AM31-ICDC-Rhod1751	November	A/Minch	Chamo	AM31	ICDC	1751	8/11/20122	An. rhodesiensis	UF	B1751	Sandwich ELISA techniques	Negative in Pf &Pv
AM31-ICDC-Rhod1752	November	A/Minch	Chamo	AM31	ICDC	1752	8/11/20122	An. rhodesiensis	UF	B1752	Sandwich ELISA techniques	Negative in Pf &Pv
AM31-ICDC-Rhod1753	November	A/Minch	Chamo	AM31	ICDC	1753	8/11/20122	An. rhodesiensis	UF	B1753	Sandwich ELISA techniques	Negative in Pf &Pv
AM31-ICDC-GM1754	November	A/Minch	Chamo	AM31	ICDC	1754	8/11/20122	An. gambiae s.l.	FF	B1754	Sandwich ELISA techniques	Negative in Pf &Pv	Direct ELISA techniques	Negative in both
AM31-ICDC-GM1755	November	A/Minch	Chamo	AM31	ICDC	1755	8/11/20122	An. gambiae s.l.	FF	B1755	Sandwich ELISA techniques	Negative in Pf &Pv	Direct ELISA techniques	Negative in both
AM33-ICDC-GM1756	November	A/Minch	Chamo	AM33	ICDC	1756	8/11/20122	An. gambiae s.l.	FF	B1756	Sandwich ELISA techniques	Negative in Pf &Pv	Direct ELISA techniques	Positive in humans
AM33-ICDC-GM1757	November	A/Minch	Chamo	AM33	ICDC	1757	8/11/20122	An. gambiae s.l.	UF	B1757	Sandwich ELISA techniques	Negative in Pf &Pv
AM33-ICDC-GM1758	November	A/Minch	Chamo	AM33	ICDC	1758	8/11/20122	An. gambiae s.l.	UF	B1758	Sandwich ELISA techniques	Negative in Pf &Pv
AM33-ICDC-GM1759	November	A/Minch	Chamo	AM33	ICDC	1759	8/11/20122	An. gambiae s.l.	UF	B1759	Sandwich ELISA techniques	Negative in Pf &Pv
AM34-ICDC-GM1760	November	A/Minch	Chamo	AM34	ICDC	1760	8/11/20122	An. gambiae s.l.	UF	B1760	Sandwich ELISA techniques	Negative in Pf &Pv
AM34-ICDC-GM1761	November	A/Minch	Chamo	AM34	ICDC	1761	8/11/20122	An. gambiae s.l.	FF	B1761	Sandwich ELISA techniques	Negative in Pf &Pv	Direct ELISA techniques	Negative in both
AM34-ICDC-GM1762	November	A/Minch	Chamo	AM34	ICDC	1762	8/11/20122	An. gambiae s.l.	UF	B1762	Sandwich ELISA techniques	Negative in Pf &Pv
AM34-ICDC-Aed1763	November	A/Minch	Chamo	AM34	ICDC	1763	8/11/20122	Aedes Spp.	UF
AM34-ICDC-Aed1764	November	A/Minch	Chamo	AM34	ICDC	1764	8/11/20122	Aedes Spp.	UF
AM36-ICDC-Phar1765	November	A/Minch	Chamo	AM36	ICDC	1765	8/11/20122	An. pharoensis	FF	B1765	Sandwich ELISA techniques	Negative in Pf &Pv	Direct ELISA techniques	Positive in bovine
AM36-ICDC-GM1766	November	A/Minch	Chamo	AM36	ICDC	1766	8/11/20122	An. gambiae s.l.	UF	B1766	Sandwich ELISA techniques	Negative in Pf &Pv
AM36-ICDC-GM1767	November	A/Minch	Chamo	AM36	ICDC	1767	8/11/20122	An. gambiae s.l.	UF	B1767	Sandwich ELISA techniques	Negative in Pf &Pv
AM37-ICDC-GM1768	November	A/Minch	Chamo	AM37	ICDC	1768	8/11/20122	An. gambiae s.l.	UF	B1768	Sandwich ELISA techniques	Negative in Pf &Pv
AM37-ICDC-GM1769	November	A/Minch	Chamo	AM37	ICDC	1769	8/11/20122	An. gambiae s.l.	UF	B1769	Sandwich ELISA techniques	Negative in Pf &Pv
AM38-ICDC-GM1770	November	A/Minch	Chamo	AM38	ICDC	1770	8/11/20122	An. gambiae s.l.	UF	B1770	Sandwich ELISA techniques	Negative in Pf &Pv
AM38-ICDC-GM1771	November	A/Minch	Chamo	AM38	ICDC	1771	8/11/20122	An. gambiae s.l.	UF	B1771	Sandwich ELISA techniques	Negative in Pf &Pv
AM38-ICDC-GM1772	November	A/Minch	Chamo	AM38	ICDC	1772	8/11/20122	An. gambiae s.l.	UF	B1772	Sandwich ELISA techniques	Negative in Pf &Pv
AM38-ICDC-GM1773	November	A/Minch	Chamo	AM38	ICDC	1773	8/11/20122	An. gambiae s.l.	FF	B1773	Sandwich ELISA techniques	Negative in Pf &Pv	Direct ELISA techniques	Negative in both
AM38-ICDC-GM1774	November	A/Minch	Chamo	AM38	ICDC	1774	8/11/20122	An. gambiae s.l.	UF	B1774	Sandwich ELISA techniques	Negative in Pf &Pv
AM39-ICDC-GM1775	November	A/Minch	Chamo	AM39	ICDC	1775	8/11/20122	An. gambiae s.l.	UF	B1775	Sandwich ELISA techniques	Negative in Pf &Pv
AM39-ICDC-GM1776	November	A/Minch	Chamo	AM39	ICDC	1776	8/11/20122	An. gambiae s.l.	UF	B1776	Sandwich ELISA techniques	Negative in Pf &Pv
AM39-ICDC-GM1777	November	A/Minch	Chamo	AM39	ICDC	1777	8/11/20122	An. gambiae s.l.	UF	B1777	Sandwich ELISA techniques	Negative in Pf &Pv
AM59-PK-CX1778	November	A/Minch	Chamo	AM59	PK	1778	2022-08-11	Culex spp.	FF	B1778			Direct ELISA techniques	Positive in humans
AM59-PK-CX1779	November	A/Minch	Chamo	AM59	PK	1779	2022-08-11	Culex spp.	FF	B1779			Direct ELISA techniques	Positive in humans
AM59-PK-CX1780	November	A/Minch	Chamo	AM59	PK	1780	2022-08-11	Culex spp.	FF	B1780			Direct ELISA techniques	Positive in humans
AM59-PK-CX1781	November	A/Minch	Chamo	AM59	PK	1781	2022-08-11	Culex spp.	FF	B1781			Direct ELISA techniques	Positive in humans
AM59-PK-CX1782	November	A/Minch	Chamo	AM59	PK	1782	2022-08-11	Culex spp.	FF	B1782			Direct ELISA techniques	Positive in humans
AM59-PK-CX1783	November	A/Minch	Chamo	AM59	PK	1783	2022-08-11	Culex spp.	FF	B1783			Direct ELISA techniques	Positive in humans
AM59-PK-CX1784	November	A/Minch	Chamo	AM59	PK	1784	2022-08-11	Culex spp.	FF	B1784			Direct ELISA techniques	Positive in humans
AM59-PK-CX1785	November	A/Minch	Chamo	AM59	PK	1785	2022-08-11	Culex spp.	FF	B1785			Direct ELISA techniques	Positive in humans
AM59-PK-CX1786	November	A/Minch	Chamo	AM59	PK	1786	2022-08-11	Culex spp.	FF	B1786			Direct ELISA techniques	Positive in humans
AM59-PK-CX1787	November	A/Minch	Chamo	AM59	PK	1787	2022-08-11	Culex spp.	FF	B1787			Direct ELISA techniques	Positive in humans
AM60-PK-CX1788	November	A/Minch	Chamo	AM60	PK	1788	2022-08-11	Culex spp.	FF	B1788			Direct ELISA techniques	Positive in humans
AM60-PK-CX1789	November	A/Minch	Chamo	AM60	PK	1789	2022-08-11	Culex spp.	FF	B1789			Direct ELISA techniques	Positive in humans
AM60-PK-CX1790	November	A/Minch	Chamo	AM60	PK	1790	2022-08-11	Culex spp.	FF	B1790			Direct ELISA techniques	Positive in humans
AM60-PK-CX1791	November	A/Minch	Chamo	AM60	PK	1791	2022-08-11	Culex spp.	FF	B1791			Direct ELISA techniques	Positive in humans
AM60-PK-CX1792	November	A/Minch	Chamo	AM60	PK	1792	2022-08-11	Culex spp.	FF	B1792			Direct ELISA techniques	Positive in humans
AM60-PK-CX1793	November	A/Minch	Chamo	AM60	PK	1793	2022-08-11	Culex spp.	FF	B1793			Direct ELISA techniques	Positive in humans
AM60-PK-CX1794	November	A/Minch	Chamo	AM60	PK	1794	2022-08-11	Culex spp.	FF	B1794			Direct ELISA techniques	Positive in humans
AM60-PK-CX1795	November	A/Minch	Chamo	AM60	PK	1795	2022-08-11	Culex spp.	FF	B1795			Direct ELISA techniques	Positive in humans
AM60-PK-CX1796	November	A/Minch	Chamo	AM60	PK	1796	2022-08-11	Culex spp.	FF	B1796			Direct ELISA techniques	Positive in humans
AM60-PK-CX1797	November	A/Minch	Chamo	AM60	PK	1797	2022-08-11	Culex spp.	FF	B1797			Direct ELISA techniques	Positive in humans
AM41-ICDC-GM1798	November	A/Minch	Doysa	AM41	ICDC	1798	2022-09-11	An. gambiae s.l.	UF	B1798	Sandwich ELISA techniques	Negative in Pf &Pv
AM41-ICDC-GM1799	November	A/Minch	Doysa	AM41	ICDC	1799	2022-09-11	An. gambiae s.l.	UF	B1799	Sandwich ELISA techniques	Negative in Pf &Pv
AM44-ICDC-GM1800	November	A/Minch	Doysa	AM44	ICDC	1800	2022-09-11	An. gambiae s.l.	FF	B1800	Sandwich ELISA techniques	Negative in Pf &Pv	Direct ELISA techniques	Negative in both
AM44-ICDC-GM1801	November	A/Minch	Doysa	AM44	ICDC	1801	2022-09-11	An. gambiae s.l.	UF	B1801	Sandwich ELISA techniques	Negative in Pf &Pv
AM49-ICDC-GM1802	November	A/Minch	Doysa	AM49	ICDC	1802	2022-09-11	An. gambiae s.l.	UF	B1802	Sandwich ELISA techniques	Negative in Pf &Pv
AM49-ICDC-Aed1803	November	A/Minch	Doysa	AM49	ICDC	1803	2022-09-11	Aedes Spp.	UF
AM57-PK-CX1804	November	A/Minch	Doysa	AM57	PK	1804	2022-09-11	Culex spp.	FF	B1804			Direct ELISA techniques	Positive in humans
AM57-PK-CX1805	November	A/Minch	Doysa	AM57	PK	1805	2022-09-11	Culex spp.	FF	B1805			Direct ELISA techniques	Positive in humans
AM57-PK-CX1806	November	A/Minch	Doysa	AM57	PK	1806	2022-09-11	Culex spp.	FF	B1806			Direct ELISA techniques	Positive in humans
AM57-PK-CX1807	November	A/Minch	Doysa	AM57	PK	1807	2022-09-11	Culex spp.	FF	B1807			Direct ELISA techniques	Positive in humans
AM57-PK-CX1808	November	A/Minch	Doysa	AM57	PK	1808	2022-09-11	Culex spp.	FF	B1808			Direct ELISA techniques	Positive in humans
AM57-PK-CX1809	November	A/Minch	Doysa	AM57	PK	1809	2022-09-11	Culex spp.	FF	B1809			Direct ELISA techniques	Positive in humans
AM57-PK-CX1810	November	A/Minch	Doysa	AM57	PK	1810	2022-09-11	Culex spp.	FF	B1810			Direct ELISA techniques	Positive in humans
AM57-PK-CX1811	November	A/Minch	Doysa	AM57	PK	1811	2022-09-11	Culex spp.	FF	B1811			Direct ELISA techniques	Positive in humans
AM57-PK-CX1812	November	A/Minch	Doysa	AM57	PK	1812	2022-09-11	Culex spp.	FF	B1812			Direct ELISA techniques	Positive in humans
AM57-PK-CX1813	November	A/Minch	Doysa	AM57	PK	1813	2022-09-11	Culex spp.	FF	B1813			Direct ELISA techniques	Positive in humans
AM58-PK-GM1814	November	A/Minch	Doysa	AM58	PK	1814	2022-09-11	An. gambiae s.l.	FF	B1814	Sandwich ELISA techniques	Negative in Pf &Pv	Direct ELISA techniques	Positive in humans
AM58-PK-GM1815	November	A/Minch	Doysa	AM58	PK	1815	2022-09-11	An. gambiae s.l.	FF	B1815	Sandwich ELISA techniques	Negative in Pf &Pv	Direct ELISA techniques	Positive in humans
AM58-PK-CX1816	November	A/Minch	Doysa	AM58	PK	1816	2022-09-11	Culex spp.	FF	B1816			Direct ELISA techniques	Positive in humans
AM58-PK-CX1817	November	A/Minch	Doysa	AM58	PK	1817	2022-09-11	Culex spp.	FF	B1817			Direct ELISA techniques	Positive in humans
AM58-PK-CX1818	November	A/Minch	Doysa	AM58	PK	1818	2022-09-11	Culex spp.	FF	B1818			Direct ELISA techniques	Positive in humans
AM58-PK-CX1819	November	A/Minch	Doysa	AM58	PK	1819	2022-09-11	Culex spp.	FF	B1819			Direct ELISA techniques	Positive in humans
AM58-PK-CX1820	November	A/Minch	Doysa	AM58	PK	1820	2022-09-11	Culex spp.	FF	B1820			Direct ELISA techniques	Positive in humans
AM58-PK-CX1821	November	A/Minch	Doysa	AM58	PK	1821	2022-09-11	Culex spp.	FF	B1821			Direct ELISA techniques	Positive in humans
AM58-PK-CX1822	November	A/Minch	Doysa	AM58	PK	1822	2022-09-11	Culex spp.	FF	B1822			Direct ELISA techniques	Positive in humans
AM58-PK-CX1823	November	A/Minch	Doysa	AM58	PK	1823	2022-09-11	Culex spp.	FF	B1823			Direct ELISA techniques	Positive in humans
AM58-PK-CX1824	November	A/Minch	Doysa	AM58	PK	1824	2022-09-11	Culex spp.	FF	B1824			Direct ELISA techniques	Positive in humans
AM58-PK-CX1825	November	A/Minch	Doysa	AM58	PK	1825	2022-09-11	Culex spp.	FF	B1825			Direct ELISA techniques	Positive in humans
AM58-PK-GM1826	November	A/Minch	Doysa	AM58	PK	1826	2022-09-11	An. gambiae s.l.	UF	B1249	Sandwich ELISA techniques	Negative in Pf &Pv

## Sheet: DHIS2 Dataset
Date of Mosquito Collection (DD-MM-YYYY)	ou_[village]	uid_[village]	Household Number	Collection Method	Collection Location	Collection Time	Mosquito Number	Field Morphological ID	Sample Preservation	Date Sample Sent to Laboratory	Lab Morphological ID	Lab Molecular ID	Sporozoite detection method	Sporozoite test result	Blood Meal analysis method	Blood Meal analysis result

## Sheet: Blood meal
	fresh fed mosquitoes for blood meal origin test
9	An. gambiae	F	124	An.gambiae s.l.	FF	1003	Culex spp.	FF
10	An.gambiae	F	125	Culex spp.	FF	1004	Culex spp.	FF
11	Culex spp.	Fresh fed	126	An. Gambiae	FF	1005	Culex spp.	FF
12	Culex spp.	Fresh fed	128	Culex spp.	FF	1006	Culex spp.	FF
14	Culex spp.	Fresh fed	129	Culex spp.	FF	1011	An. gambiae s.l.	FF
16	Culex spp.	Fresh Fed	143	Culex spp.	FF	1081	Culex spp.	FF
20	Culex spp.	Fresh fed	144	Culex spp.	FF	1082	Culex spp.	FF
21	Culex spp.	Fresh fed	153	An. gambiae s.l.	FF	1142	An. gambiae s.l.	FF
26	Culex spp.	Fresh fed	162	An. gambiae s.l.	FF	1143	Culex spp.	FF
27	Culex spp.	Fresh fed	189	An. gambiae s.l.	FF	1144	Culex spp.	FF
32	Culex spp.	FF	191	Culex spp.	FF	1145	An. gambiae s.l.	FF
33	Culex spp.	FF	192	Culex spp.	FF	1146	An. gambiae s.l.	FF
36	Culex spp.	FF	339	Culex spp.	FF	1147	An. gambiae s.l.	FF
37	Culex spp.	FF	340	An. gambiae s.l.	FF	1153	An. gambiae s.l.	FF
53	Culex spp.	FF	341	An. gambiae s.l.	FF	1154	An. gambiae s.l.	FF
54	Culex spp.	FF	342	An. gambiae s.l.	FF	1168	An. gambiae s.l.	FF
60	Culex spp.	FF	345	Culex spp.	FF	1176	An. gambiae s.l.	FF
61	Culex spp.	FF	480	Culex spp.	FF	1177	An. gambiae s.l.	FF
66	Culex spp.	FF	481	Culex spp.	FF	1178	An. gambiae s.l.	FF
67	Culex spp.	FF	600	Culex spp.	FF	1179	An. gambiae s.l.	FF
71	Culex spp.	FF	601	Culex spp.	FF	1189	An. gambiae s.l.	FF
72	Culex spp.	FF	795	An. gambiae s.l.	FF	1190	An. gambiae s.l.	FF
75	Culex spp.	FF	796	An. gambiae s.l.	FF	1191	An. gambiae s.l.	FF
76	Culex spp.	FF	797	An. gambiae s.l.	FF	1192	An. gambiae s.l.	FF
83	Culex spp.	FF	798	An. gambiae s.l.	FF	1205	An. gambiae s.l.	FF
84	Culex spp.	FF	799	An. gambiae s.l.	FF	1206	Culex spp.	FF
87	Culex spp.	FF	800	An. gambiae s.l.	FF	1207	An. gambiae s.l.	FF
88	Culex spp.	FF	801	An. gambiae s.l.	FF	1208	Culex spp.	FF
92	An. gambiae	FF	802	An. gambiae s.l.	FF	1215	An. gambiae s.l.	FF
96	Culex spp.	FF	803	An. gambiae s.l.	FF	1237	Culex spp.	FF
97	An.gambiae	FF	804	An. gambiae s.l.	FF	1238	Culex spp.	FF
98	Culex spp.	FF	805	An. gambiae s.l.	FF	1245	Culex spp.	FF
103	Culex spp.	FF	806	An. gambiae s.l.	FF	1246	An. gambiae s.l.	FF
104	Culex spp.	FF	807	An. gambiae s.l.	FF	1247	An. gambiae s.l.	FF
108	Culex spp.	FF	808	Culex spp.	FF	1248	Culex spp.	FF
109	Culex spp.	FF	809	Culex spp.	FF
111	An.gambiae s.l.	FF	810	An. gambiae s.l.	FF
112	An.gambiae s.l.	FF	811	An. gambiae s.l.	FF
113	An. Gambiae s.l.	FF	812	An. gambiae s.l.	FF
114	Culex spp.	FF	813	An. gambiae s.l.	FF
115	An. Gambiae s.l.	FF	814	An. gambiae s.l.	FF
117	Culex spp.	FF	815	Culex spp.	FF
123	Culex spp.	FF	816	Culex spp.	FF

## Sheet: CSP  samples
2	116	174	225	278	330	384	434	491
3	119	175	226	279	331	385	435	492
5	120	176	227	283	332	386	436	493
6	121	177	228	284	333	387	437	494
7	122	178	229	285	334	388	438	495
9	124	179	230	286	335	389	439	496
10	126	180	235	287	336	390	440	497
17	131	181	236	288	337	391	441	498
22	133	182	237	289	338	392	442	499
23	134	183	238	290	340	393	443	500
47	135	184	239	291	341	394	444	501
48	136	185	240	292	342	395	450	502
52	137	186	241	293	343	396	451	503
56	139	187	242	294	344	397	452	504
58	140	188	243	295	346	398	453	505
59	141	189	244	296	347	399	454	506
62	145	190	245	297	348	400	455	507
69	146	193	246	298	349	401	456	508
74	147	194	247	299	350	402	457	509
77	148	195	250	300	354	403	458	510
78	149	196	251	301	355	404	459	511
79	150	197	252	302	356	405	460	512
80	151	198	253	303	357	406	461	513
81	152	201	254	304	358	407	462	514
82	153	202	255	305	359	411	463	515
85	154	203	256	306	360	412	464	516
86	155	204	260	307	361	413	465	517
89	156	205	261	308	362	414	466	518
90	157	206	262	309	363	415	467	519
91	158	207	263	310	364	416	468	520
92	159	208	264	311	367	417	469	521
93	160	209	265	312	368	418	470	522
94	161	210	266	313	369	419	471	525
95	162	214	267	314	370	420	472	526
97	163	215	268	315	371	421	473	527
101	165	216	269	316	372	422	474	528
102	166	217	270	317	373	423	482	529
105	167	218	271	318	374	424	483	530
106	168	219	272	324	378	425	484	535
110	169	220	273	325	379	426	485	536
111	170	221	274	326	380	427	486	537
112	171	222	275	327	381	428	487	538
113	172	223	276	328	382	429	488	539
115	173	224	277	329	383	433	489	540
541	548	608	626	683	732	785	837	885
542	553	609	637	684	733	786	838	886
543	554	610	638	685	734	787	839	887
544	555	621	639	686	735	788	840	888
545	556	622	640	687	736	789	841	889
546	557	623	641	688	737	790	842	890
547	558	624	642	689	738	791	843	891
	559	625	643	690	739	792	844	892
	560		644	691	740	795	845	893
	561		645	692	741	796	846	894
	562		646	693	742	797	847	895
	563		647	694	743	798	848
	564		648	695	744	799	849
	565		649	696	745	800	850
	566		650	697	746	801	851
	567		651	698	747	802	852
	568		652	699	748	803	853
	569		653	700	749	804	854
	570		654	701	750	805	858
	571		655	707	751	806	859
	572		656	708	752	807	860
	573		657	709	753	810	861
	574		658	710	754	811	862
	575		659	711	755	812	863
	576		660	712	762	813	864
	577		661	713	763	814	865
	578		662	714	764	817	866
	579		663	715	765	818	867
	580		664	716	766	819	868
	581		665	717	767	820	869
	582		666	718	768	821	870
	583		667	719	769	822	871
	584		671	720	770	823	872
	585		672	721	771	824	873
	588		673	722	772	825	874
	589		674	723	773	828	875
	590		675	724	774	829	876
	591		676	725	775	830	877
	592		677	726	776	831	878
	593		678	727	780	832	879
	594		679	728	781	833	880
	595		680	729	782	834	881
	596		681	730	783	835	883
	607		682	731	784	836	884
896	942	986	1036	1091	1150	1201
897	943	987	1037	1092	1151	1202
898	944	988	1038	1096	1152	1203
899	945	989	1039	1097	1153	1204
900	946	990	1040	1098	1154	1205
903	947	991	1041	1099	1155	1207
904	948	992	1042	1100	1156	1213
905	949	993	1043	1104	1157	1214
906	950	994	1044	1105	1158	1215
907	951	995	1045	1106	1161	1216
908	952	996	1046	1107	1162	1217
909	953	997	1047	1108	1163	1218
910	954	998	1048	1109	1164	1219
911	955	999	1049	1110	1168	1220
912	956	1000	1050	1111	1169	1221
913	957	1001	1052	1112	1170	1225
914	958	1008	1053	1113	1171	1226
915	959	1009	1054	1116	1172	1227
916	960	1010	1055	1117	1173	1228
917	961	1011	1056	1118	1174	1229
918	962	1012	1057	1119	1175	1230
919	963	1013	1058	1122	1176	1231
920	964	1014	1059	1123	1177	1232
921	965	1015	1060	1124	1178	1233
922	966	1016	1061	1125	1179	1234
923	967	1017	1062	1129	1180	1235
924	968	1018	1063	1130	1181	1236
925	969	1019	1064	1131	1182	1239
926	970	1020	1065	1132	1183	1240
927	971	1021	1066	1133	1184	1241
928	972	1022	1069	1134	1185	1242
929	973	1023	1070	1135	1186	1243
930	974	1024	1071	1136	1189	1246
931	975	1025	1072	1137	1190	1247
932	976	1026	1073	1138	1191	1249
933	977	1027	1074	1139	1192
934	978	1028	1075	1140	1193
935	979	1029	1076	1141	1194
936	980	1030	1077	1142	1195
937	981	1031	1083	1145	1196
938	982	1032	1084	1146	1197
939	983	1033	1085	1147	1198
940	984	1034	1089	1148	1199
941	985	1035	1090	1149	1200

## Sheet: Larval Colle.
Sample Code	Date of mosquito collection	Region	Destrict	Sentinel Site	Household number	Collection method code	Collection method	Collection Location	Mosquitoe Number	Field Morphological ID	If "An. other" is selected, specify	Sample Preservation	Date Sample Sent to Laboratory (DD-MM-YYYY)	Lab Morphological ID	If "An. other" is selected, specify	Abdominal stage	Lab Molecular ID	Sporozoite detection method	Sporozoite FINAL test result	If other test result, specify	Blood Meal analysis method	Blood Meal analysis result	If other blood meal result, specify
AM10.LC-Aed01	20/08/2022	SNNPR	A.Miich	Dilfana	AM10	CC	Collection method		1			Caging	20/08/2022	Aedes spp.
AM10.LC-Aed02	20/08/2022	SNNPR	A.Miich	Dilfana	AM10	CC	Container collection		2			Caging	20/08/2022	Aedes spp.
AM10.LC-Aed03	20/08/2022	SNNPR	A.Miich	Dilfana	AM10	CC	Container collection		3			Caging	20/08/2022	Aedes spp.
AM10.LC-Aed04	20/08/2022	SNNPR	A.Miich	Dilfana	AM10	CC	Container collection		4			Caging	20/08/2022	Aedes spp.
AM10.LC-Aed05	20/08/2022	SNNPR	A.Miich	Dilfana	AM10	CC	Container collection		5			Caging	20/08/2022	Aedes spp.
AM10.LC-Aed06	20/08/2022	SNNPR	A.Miich	Dilfana	AM10	CC	Container collection		6			Caging	20/08/2022	Aedes spp.
AM10.LC-Aed07	20/08/2022	SNNPR	A.Miich	Dilfana	AM10	CC	Container collection		7			Caging	20/08/2022	Aedes spp.
AM10.LC-Aed08	20/08/2022	SNNPR	A.Miich	Dilfana	AM10	CC	Container collection		8			Caging	20/08/2022	Aedes spp.
AM10.LC-Aed09	20/08/2022	SNNPR	A.Miich	Dilfana	AM10	CC	Container collection		9			Caging	20/08/2022	Aedes spp.
AM10.LC-Aed10	20/08/2022	SNNPR	A.Miich	Dilfana	AM10	CC	Container collection		10			Caging	20/08/2022	Aedes spp.
AM10.LC-Aed11	20/08/2022	SNNPR	A.Miich	Dilfana	AM10	CC	Container collection		11			Caging	20/08/2022	Aedes spp.
AM10.LC-Aed12	20/08/2022	SNNPR	A.Miich	Dilfana	AM10	CC	Container collection		12			Caging	20/08/2022	Aedes spp.
AM10.LC-Aed13	20/08/2022	SNNPR	A.Miich	Dilfana	AM10	CC	Container collection		13			Caging	20/08/2022	Aedes spp.
AM10.LC-Aed14	20/08/2022	SNNPR	A.Miich	Dilfana	AM10	CC	Container collection		14			Caging	20/08/2022	Aedes spp.
AM10.LC-Aed15	20/08/2022	SNNPR	A.Miich	Dilfana	AM10	CC	Container collection		15			Caging	20/08/2022	Aedes spp.
AM10.LC-Aed16	20/08/2022	SNNPR	A.Miich	Dilfana	AM10	CC	Container collection		16			Caging	20/08/2022	Aedes spp.
AM10.LC-Aed17	20/08/2022	SNNPR	A.Miich	Dilfana	AM10	CC	Container collection		17			Caging	20/08/2022	Aedes spp.
AM10.LC-Aed18	20/08/2022	SNNPR	A.Miich	Dilfana	AM10	CC	Container collection		18			Caging	20/08/2022	Aedes spp.
AM10.LC-Aed19	20/08/2022	SNNPR	A.Miich	Dilfana	AM10	CC	Container collection		19			Caging	20/08/2022	Aedes spp.
AM10.LC-Aed20	20/08/2022	SNNPR	A.Miich	Dilfana	AM10	CC	Container collection		20			Caging	20/08/2022	Aedes spp.
AM10.LC-Aed21	20/08/2022	SNNPR	A.Miich	Dilfana	AM10	CC	Container collection		21			Caging	20/08/2022	Aedes spp.
AM10.LC-Aed22	20/08/2022	SNNPR	A.Miich	Dilfana	AM10	CC	Container collection		22			Caging	20/08/2022	Aedes spp.
AM10.LC-Aed23	20/08/2022	SNNPR	A.Miich	Dilfana	AM10	CC	Container collection		23			Caging	20/08/2022	Aedes spp.
AM10.LC-Aed24	20/08/2022	SNNPR	A.Miich	Dilfana	AM10	CC	Container collection		24			Caging	20/08/2022	Aedes spp.
AM10.LC-Aed25	20/08/2022	SNNPR	A.Miich	Dilfana	AM10	CC	Container collection		25			Caging	20/08/2022	Aedes spp.
AM53-LC_Aed26	21/08/2022	SNNPR	A.Miich	Kulfo	AM53	CC	Container collection		26			Caging	21/08/2022	Aedes spp.
AM53-LC_Aed27	21/08/2022	SNNPR	A.Miich	Kulfo	AM53	CC	Container collection		27			Caging	21/08/2022	Aedes spp.
AM53-LC_Aed28	21/08/2022	SNNPR	A.Miich	Kulfo	AM53	CC	Container collection		28			Caging	21/08/2022	Aedes spp.
AM53-LC_Aed29	21/08/2022	SNNPR	A.Miich	Kulfo	AM53	CC	Container collection		29			Caging	21/08/2022	Aedes spp.
AM53-LC_Aed30	21/08/2022	SNNPR	A.Miich	Kulfo	AM53	CC	Container collection		30			Caging	21/08/2022	Aedes spp.
AM53-LC_Aed31	21/08/2022	SNNPR	A.Miich	Kulfo	AM53	CC	Container collection		31			Caging	21/08/2022	Aedes spp.
AM53-LC_Aed32	21/08/2022	SNNPR	A.Miich	Kulfo	AM53	CC	Container collection		32			Caging	21/08/2022	Aedes spp.
AM53-LC_Aed33	21/08/2022	SNNPR	A.Miich	Kulfo	AM53	CC	Container collection		33			Caging	21/08/2022	Aedes spp.
AM53-LC_Aed34	21/08/2022	SNNPR	A.Miich	Kulfo	AM53	CC	Container collection		34			Caging	21/08/2022	Aedes spp.
AM53-LC_Aed35	21/08/2022	SNNPR	A.Miich	Kulfo	AM53	CC	Container collection		35			Caging	21/08/2022	Aedes spp.
AM53-LC_Aed36	21/08/2022	SNNPR	A.Miich	Kulfo	AM53	CC	Container collection		36			Caging	21/08/2022	Aedes spp.
AM53-LC_Aed37	21/08/2022	SNNPR	A.Miich	Kulfo	AM53	CC	Container collection		37			Caging	21/08/2022	Aedes spp.
AM53-LC_Aed38	21/08/2022	SNNPR	A.Miich	Kulfo	AM53	CC	Container collection		38			Caging	21/08/2022	Aedes spp.
AM53-LC_Aed39	21/08/2022	SNNPR	A.Miich	Kulfo	AM53	CC	Container collection		39			Caging	21/08/2022	Aedes spp.
AM53-LC_Aed40	21/08/2022	SNNPR	A.Miich	Kulfo	AM53	CC	Container collection		40			Caging	21/08/2022	Aedes spp.
AM53-LC_Aed41	21/08/2022	SNNPR	A.Miich	Kulfo	AM53	CC	Container collection		41			Caging	21/08/2022	Aedes spp.
AM53-LC_Aed42	21/08/2022	SNNPR	A.Miich	Kulfo	AM53	CC	Container collection		42			Caging	21/08/2022	Aedes spp.
AM53-LC_Aed43	21/08/2022	SNNPR	A.Miich	Kulfo	AM53	CC	Container collection		43			Caging	21/08/2022	Aedes spp.
AM53-LC_Aed44	21/08/2022	SNNPR	A.Miich	Kulfo	AM53	CC	Container collection		44			Caging	21/08/2022	Aedes spp.
AM53-LC_Aed45	21/08/2022	SNNPR	A.Miich	Kulfo	AM53	CC	Container collection		45			Caging	21/08/2022	Aedes spp.
AM53-LC_Aed46	21/08/2022	SNNPR	A.Miich	Kulfo	AM53	CC	Container collection		46			Caging	21/08/2022	Aedes spp.
AM53-LC_Aed47	21/08/2022	SNNPR	A.Miich	Kulfo	AM53	CC	Container collection		47			Caging	21/08/2022	Aedes spp.
AM53-LC_Aed48	21/08/2022	SNNPR	A.Miich	Kulfo	AM53	CC	Container collection		48			Caging	21/08/2022	Aedes spp.
AM53-LC_Aed49	21/08/2022	SNNPR	A.Miich	Kulfo	AM53	CC	Container collection		49			Caging	21/08/2022	Aedes spp.
AM53-LC_Aed50	21/08/2022	SNNPR	A.Miich	Kulfo	AM53	CC	Container collection		50			Caging	21/08/2022	Aedes spp.
AM53-LC_Aed51	21/08/2022	SNNPR	A.Miich	Kulfo	AM53	CC	Container collection		51			Caging	21/08/2022	Aedes spp.
AM53-LC_Aed52	21/08/2022	SNNPR	A.Miich	Kulfo	AM53	CC	Container collection		52			Caging	21/08/2022	Aedes spp.
AM53-LC_Aed53	21/08/2022	SNNPR	A.Miich	Kulfo	AM53	CC	Container collection		53			Caging	21/08/2022	Aedes spp.
AM53-LC_Aed54	21/08/2022	SNNPR	A.Miich	Kulfo	AM53	CC	Container collection		54			Caging	21/08/2022	Aedes spp.
AM53-LC_Aed55	21/08/2022	SNNPR	A.Miich	Kulfo	AM53	CC	Container collection		55			Caging	21/08/2022	Aedes spp.
AM53-LC_Aed56	21/08/2022	SNNPR	A.Miich	Kulfo	AM53	CC	Container collection		56			Caging	21/08/2022	Aedes spp.
AM53-LC_Aed57	21/08/2022	SNNPR	A.Miich	Kulfo	AM53	CC	Container collection		57			Caging	21/08/2022	Aedes spp.
AM35-LC-Aed58	26/9/2022	SNNPR	A.Miich	Chamo	AM35	CC	Container collection		58			Caging	26/9/2022	Aedes spp.
AM35-LC-Aed59	26/9/2022	SNNPR	A.Miich	Chamo	AM35	CC	Container collection		59			Caging	26/9/2022	Aedes spp.
AM35-LC-Aed60	26/9/2022	SNNPR	A.Miich	Chamo	AM35	CC	Container collection		60			Caging	26/9/2022	Aedes spp.
AM35-LC-Aed61	26/9/2022	SNNPR	A.Miich	Chamo	AM35	CC	Container collection		61			Caging	26/9/2022	Aedes spp.
AM35-LC-Aed62	26/9/2022	SNNPR	A.Miich	Chamo	AM35	CC	Container collection		62			Caging	26/9/2022	Aedes spp.
AM35-LC-Aed63	26/9/2022	SNNPR	A.Miich	Chamo	AM35	CC	Container collection		63			Caging	26/9/2022	Aedes spp.
AM35-LC-Aed64	26/9/2022	SNNPR	A.Miich	Chamo	AM35	CC	Container collection		64			Caging	26/9/2022	Aedes spp.
AM35-LC-Aed65	26/9/2022	SNNPR	A.Miich	Chamo	AM35	CC	Container collection		65			Caging	26/9/2022	Aedes spp.
AM35-LC-Aed66	26/9/2022	SNNPR	A.Miich	Chamo	AM35	CC	Container collection		66			Caging	26/9/2022	Aedes spp.
AM35-LC-Aed67	26/9/2022	SNNPR	A.Miich	Chamo	AM35	CC	Container collection		67			Caging	26/9/2022	Aedes spp.
AM35-LC-Aed68	26/9/2022	SNNPR	A.Miich	Chamo	AM35	CC	Container collection		68			Caging	26/9/2022	Aedes spp.
AM35-LC-Aed69	26/9/2022	SNNPR	A.Miich	Chamo	AM35	CC	Container collection		69			Caging	26/9/2022	Aedes spp.
AM35-LC-Aed70	26/9/2022	SNNPR	A.Miich	Chamo	AM35	CC	Container collection		70			Caging	26/9/2022	Aedes spp.
AM35-LC-Aed71	26/9/2022	SNNPR	A.Miich	Chamo	AM35	CC	Container collection		71			Caging	26/9/2022	Aedes spp.
AM35-LC-Aed72	26/9/2022	SNNPR	A.Miich	Chamo	AM35	CC	Container collection		72			Caging	26/9/2022	Aedes spp.
AM35-LC-Aed73	26/9/2022	SNNPR	A.Miich	Chamo	AM35	CC	Container collection		73			Caging	26/9/2022	Aedes spp.
AM35-LC-Aed74	26/9/2022	SNNPR	A.Miich	Chamo	AM35	CC	Container collection		74			Caging	26/9/2022	Aedes spp.
AM35-LC-Aed75	26/9/2022	SNNPR	A.Miich	Chamo	AM35	CC	Container collection		75			Caging	26/9/2022	Aedes spp.
AM35-LC-Aed76	26/9/2022	SNNPR	A.Miich	Chamo	AM35	CC	Container collection		76			Caging	26/9/2022	Aedes spp.
AM35-LC-Aed77	26/9/2022	SNNPR	A.Miich	Chamo	AM35	CC	Container collection		77			Caging	26/9/2022	Aedes spp.
AM35-LC-Aed78	26/9/2022	SNNPR	A.Miich	Chamo	AM35	CC	Container collection		78			Caging	26/9/2022	Aedes spp.
AM35-LC-Aed79	26/9/2022	SNNPR	A.Miich	Chamo	AM35	CC	Container collection		79			Caging	26/9/2022	Aedes spp.
AM35-LC-Aed80	26/9/2022	SNNPR	A.Miich	Chamo	AM35	CC	Container collection		80			Caging	26/9/2022	Aedes spp.
AM35-LC-Aed81	26/9/2022	SNNPR	A.Miich	Chamo	AM35	CC	Container collection		81			Caging	26/9/2022	Aedes spp.
AM35-LC-Aed82	26/9/2022	SNNPR	A.Miich	Chamo	AM35	CC	Container collection		82			Caging	26/9/2022	Aedes spp.
AM35-LC-Aed83	26/9/2022	SNNPR	A.Miich	Chamo	AM35	CC	Container collection		83			Caging	26/9/2022	Aedes spp.
AM35-LC-Aed84	26/9/2022	SNNPR	A.Miich	Chamo	AM35	CC	Container collection		84			Caging	26/9/2022	Aedes spp.
AM35-LC-Aed85	26/9/2022	SNNPR	A.Miich	Chamo	AM35	CC	Container collection		85			Caging	26/9/2022	Aedes spp.
AM35-LC-Aed86	26/9/2022	SNNPR	A.Miich	Chamo	AM35	CC	Container collection		86			Caging	26/9/2022	Aedes spp.
AM35-LC-Aed87	26/9/2022	SNNPR	A.Miich	Chamo	AM35	CC	Container collection		87			Caging	26/9/2022	Aedes spp.
AM35-LC-Aed88	26/9/2022	SNNPR	A.Miich	Chamo	AM35	CC	Container collection		88			Caging	26/9/2022	Aedes spp.
AM35-LC-Aed89	26/9/2022	SNNPR	A.Miich	Chamo	AM35	CC	Container collection		89			Caging	26/9/2022	Aedes spp.
AM35-LC-Aed90	26/9/2022	SNNPR	A.Miich	Chamo	AM35	CC	Container collection		90			Caging	26/9/2022	Aedes spp.
AM35-LC-Aed91	26/9/2022	SNNPR	A.Miich	Chamo	AM35	CC	Container collection		91			Caging	26/9/2022	Aedes spp.
AM35-LC-Aed92	26/9/2022	SNNPR	A.Miich	Chamo	AM35	CC	Container collection		92			Caging	26/9/2022	Aedes spp.
AM35-LC-Aed93	26/9/2022	SNNPR	A.Miich	Chamo	AM35	CC	Container collection		93			Caging	26/9/2022	Aedes spp.
AM35-LC-Aed94	26/9/2022	SNNPR	A.Miich	Chamo	AM35	CC	Container collection		94			Caging	26/9/2022	Aedes spp.
AM35-LC-Aed95	26/9/2022	SNNPR	A.Miich	Chamo	AM35	CC	Container collection		95			Caging	26/9/2022	Aedes spp.
AM35-LC-Aed96	26/9/2022	SNNPR	A.Miich	Chamo	AM35	CC	Container collection		96			Caging	26/9/2022	Aedes spp.
AM35-LC-Aed97	26/9/2022	SNNPR	A.Miich	Chamo	AM35	CC	Container collection		97			Caging	26/9/2022	Aedes spp.
AM35-LC-Aed98	26/9/2022	SNNPR	A.Miich	Chamo	AM35	CC	Container collection		98			Caging	26/9/2022	Aedes spp.
AM34-LC-rhod99	28/9/2022	SNNPR	A.Miich	Chamo	AM34	CC	Container collection		99			Caging	28/9/2022	An. Rhodesiensis
AM34-LC-rhod100	28/9/2022	SNNPR	A.Miich	Chamo	AM34	CC	Container collection		100			Caging	28/9/2022	An. Rhodesiensis
AM34-LC-rhod101	28/9/2022	SNNPR	A.Miich	Chamo	AM34	CC	Container collection		101			Caging	28/9/2022	An. Rhodesiensis
AM34-LC-rhod102	28/9/2022	SNNPR	A.Miich	Chamo	AM34	CC	Container collection		102			Caging	28/9/2022	An. Rhodesiensis
AM34-LC-rhod103	28/9/2022	SNNPR	A.Miich	Chamo	AM34	CC	Container collection		103			Caging	28/9/2022	An. Rhodesiensis
AM34-LC-rhod104	28/9/2022	SNNPR	A.Miich	Chamo	AM34	CC	Container collection		104			Caging	28/9/2022	An. Rhodesiensis
AM34-LC-rhod105	28/9/2022	SNNPR	A.Miich	Chamo	AM34	CC	Container collection		105			Caging	28/9/2022	An. Rhodesiensis
AM34-LC-rhod106	28/9/2022	SNNPR	A.Miich	Chamo	AM34	CC	Container collection		106			Caging	28/9/2022	An. Rhodesiensis
AM34-LC-rhod107	28/9/2022	SNNPR	A.Miich	Chamo	AM34	CC	Container collection		107			Caging	28/9/2022	An. Rhodesiensis
AM34-LC-rhod108	28/9/2022	SNNPR	A.Miich	Chamo	AM34	CC	Container collection		108			Caging	28/9/2022	An. Rhodesiensis
AM34-LC-rhod109	28/9/2022	SNNPR	A.Miich	Chamo	AM34	CC	Container collection		109			Caging	28/9/2022	An. Rhodesiensis
AM34-LC-rhod110	28/9/2022	SNNPR	A.Miich	Chamo	AM34	CC	Container collection		110			Caging	28/9/2022	An. Rhodesiensis
AM34-LC-rhod111	28/9/2022	SNNPR	A.Miich	Chamo	AM34	CC	Container collection		111			Caging	28/9/2022	An. Rhodesiensis
AM34-LC-Aed112	28/9/2022	SNNPR	A.Miich	Chamo	AM34	CC	Container collection		112			Caging	28/9/2022	Aedes spp.
AM34-LC-Aed113	28/9/2022	SNNPR	A.Miich	Chamo	AM34	CC	Container collection		113			Caging	28/9/2022	Aedes spp.
AM34-LC-Aed114	28/9/2022	SNNPR	A.Miich	Chamo	AM34	CC	Container collection		114			Caging	28/9/2022	Aedes spp.
AM34-LC-Aed115	28/9/2022	SNNPR	A.Miich	Chamo	AM34	CC	Container collection		115			Caging	28/9/2022	Aedes spp.
AM34-LC-Aed116	28/9/2022	SNNPR	A.Miich	Chamo	AM34	CC	Container collection		116			Caging	28/9/2022	Aedes spp.
AM34-LC-Aed117	28/9/2022	SNNPR	A.Miich	Chamo	AM34	CC	Container collection		117			Caging	28/9/2022	Aedes spp.
AM38-LC-rhod118	28/09/2022	SNNPR	A.Miich	Chamo	AM34	CC	Container collection		118			Caging	28/09/2022	An. Rhodesiensis
AM38-LC-rhod119	28/09/2022	SNNPR	A.Miich	Chamo	AM34	CC	Container collection		119			Caging	28/09/2022	An. Rhodesiensis
AM38-LC-rhod120	28/09/2022	SNNPR	A.Miich	Chamo	AM34	CC	Container collection		120			Caging	28/09/2022	An. Rhodesiensis
AM38-LC-rhod121	28/09/2022	SNNPR	A.Miich	Chamo	AM34	CC	Container collection		121			Caging	28/09/2022	An. Rhodesiensis
AM38-LC-rhod122	28/09/2022	SNNPR	A.Miich	Chamo	AM34	CC	Container collection		122			Caging	28/09/2022	An. Rhodesiensis
AM38-LC-rhod123	28/09/2022	SNNPR	A.Miich	Chamo	AM34	CC	Container collection		123			Caging	28/09/2022	An. Rhodesiensis
AM38-LC-rhod124	28/09/2022	SNNPR	A.Miich	Chamo	AM34	CC	Container collection		124			Caging	28/09/2022	An. Rhodesiensis
AM38-LC-rhod125	28/09/2022	SNNPR	A.Miich	Chamo	AM34	CC	Container collection		125			Caging	28/09/2022	An. Rhodesiensis
AMU-LC-rhod126	2022-11-06	SNNPR	A.Miich	Doysa	LC1	CC	Container collection		126			Caging	2022-11-06	An. Rhodesiensis
AMU-LC-rhod127	2022-11-06	SNNPR	A.Miich	Doysa	LC1	CC	Container collection		127			Caging	2022-11-06	An. Rhodesiensis
AMU-LC-rhod128	2022-11-06	SNNPR	A.Miich	Doysa	LC1	CC	Container collection		128			Caging	2022-11-06	An. Rhodesiensis
AMU-LC-rhod129	2022-11-06	SNNPR	A.Miich	Doysa	LC1	CC	Container collection		129			Caging	2022-11-06	An. Rhodesiensis
AMU-LC-rhod130	2022-11-06	SNNPR	A.Miich	Doysa	LC1	CC	Container collection		130			Caging	2022-11-06	An. Rhodesiensis
